# Supplementary material for: A Novel Function of Sphingosine Kinase 2 in the Metabolism of Sphinga-4,14-Diene Lipids
Source: Metabolites. 2020 Jun 8;10(6):236. doi: 10.3390/metabo10060236 (PMC7344861; doi:10.3390/metabo10060236)
Supplement: Supplementary file 1 [file metabolites-10-00236-s001.zip]

Archive with 1 entries (1 files):
- metabolites-769738-supplementary.xlsx
