# Supplementary material for: A Novel Function of Sphingosine Kinase 2 in the Metabolism of Sphinga-4,14-Diene Lipids
Source: Metabolites. 2020 Jun 8;10(6):236. doi: 10.3390/metabo10060236 (PMC7344861; doi:10.3390/metabo10060236)
Supplement: Supplementary file 1 [file metabolites-10-00236-s001.zip › metabolites-769738-supplementary.xlsx]

## Sheet: Supplementary Table 1
Untargeted LC-MS/MS data for lipids in hippocampus of WT versus SphK2-/-
Lipid Species	WT (nmoles/mg tissue)		SphK2 -/- (nmoles/mg tissue)		T-ratio	P-value	Q-value	Significant?
	Mean	Standard Deviation	Mean	Standard Deviation
Cer(d18:1/18:0)+H	1.06851	0.287355	1.49997	0.575356	1.087	0.30252	0.46998	No
Cer(d18:1/20:0)+H	0.0376652	0.0148829	0.046088	0.0155691	0.9513	0.36388	0.50969	No
Cer(d18:1/22:0)+H	0.0087988	0.00332476	0.0113831	0.00250119	1.736	0.11329	0.40076	No
Cer(d18:1/18:1)+H	0.0168284	0.00895461	0.0131664	0.00702405	0.9366	0.37101	0.51199	No
Cer(d18:1/20:1)+H	0.0825463	0.0389269	0.0855857	0.0377839	0.08683	0.93252	>0.99999	No
Cer(d18:1/21:1)+H	0.019597	0.00780486	0.0211306	0.0114948	0.3067	0.76533	0.86959	No
Cer(d18:1/22:1)+H	0.210111	0.112454	0.157185	0.0804523	0.9838	0.34843	0.49711	No
Cer(d18:1/23:1)+H	0.0762161	0.0369051	0.0500585	0.0278943	1.292	0.22556	0.41817	No
Cer(d18:1/24:1)+H	0.102155	0.0615998	0.0676874	0.0294462	1.23	0.24686	0.43371	No
Cer(d18:1/23:2)+H	0.0195308	0.00649588	0.0174591	0.00724001	0.6701	0.51795	0.63408	No
Cer(d18:2/18:0)+H	0.942646	0.409637	4.55781	1.6493	6.209	0.0001	0.03806	Yes
Cer(d18:2/22:0)+H	0.00534639	0.0023211	0.015631	0.00334242	5.259	0.00037	0.04661	Yes
Cer(d18:2/22:1)+H	0.0423599	0.0283186	0.151535	0.0623849	4.537	0.00108	0.09535	Yes
Cer(d18:2/23:1)+H	0.0180967	0.0130071	0.053049	0.0190482	3.911	0.00291	0.09535	Yes
Cer(d18:2/24:1)+H	0.00777402	0.0060472	0.0303436	0.012743	4.105	0.00213	0.09535	Yes
Cer(d18:2/24:2)+H	0.0185924	0.0123009	0.0520158	0.0230254	3.811	0.00342	0.09993	Yes
Cer(d18:1/23:0+O)+H	0.0200262	0.00999686	0.0137186	0.00813348	0.5833	0.57399	0.68499	No
Cer(d18:1/24:0+O)+H	0.0239794	0.0143962	0.0156512	0.00922452	1.169	0.26953	0.44752	No
Cer(d18:1/22:0+O)+H	0.0546527	0.029148	0.0401725	0.0210048	1.026	0.32886	0.47812	No
Cer(d18:2/22:0+O)+H	0.0140257	0.00997131	0.0419453	0.0170531	3.889	0.00302	0.09535	Yes
HexCer(d18:1/16:0)+H	0.0622604	0.0282274	0.0504503	0.0246361	0.9078	0.38534	0.52546	No
HexCer(d18:1/18:0)+H	0.289521	0.132748	0.305404	0.165963	0.1684	0.86966	0.96501	No
HexCer(d18:1/20:0)+H	0.037257	0.0179459	0.0395816	0.0226402	0.2308	0.82216	0.9231	No
HexCer(d18:1/22:0)+H	0.0671917	0.0347154	0.0572161	0.02978	0.6878	0.50722	0.62496	No
HexCer(d18:1/23:0)+H	0.036674	0.0178285	0.0302782	0.0169241	0.858	0.41098	0.54343	No
HexCer(d18:1/24:0)+H	0.0576433	0.0298932	0.0432726	0.0231607	1.011	0.33592	0.48471	No
HexCer(d18:1/18:1)+H	0.0176705	0.00819107	0.0152971	0.0083139	0.8196	0.43153	0.56037	No
HexCer(d18:1/22:1)+H	0.139405	0.0610012	0.124826	0.0705225	0.6536	0.52814	0.64446	No
HexCer(d18:1/24:1)+H	0.977285	0.496989	0.715709	0.409147	1.158	0.27378	0.44978	No
HexCer(d41:2)+H	0.0604559	0.0272504	0.0532666	0.028972	0.6905	0.50559	0.62496	No
HexCer(d18:1/25:1)+H	0.026317	0.0125345	0.0171719	0.00940961	1.401	0.19159	0.40076	No
HexCer(d18:1/22:2)+H	0.0699495	0.0269585	0.0730182	0.0364863	0.1498	0.88389	0.97622	No
HexCer(d18:1/23:2)+H	0.0226885	0.00853916	0.0206721	0.0109588	0.6745	0.51527	0.63283	No
HexCer(d18:1/24:2)+H	0.272004	0.122391	0.179926	0.0954164	1.398	0.19243	0.40076	No
HexCer(d18:2/18:0)+H	0.0284544	0.0156097	0.096469	0.0500756	4.159	0.00195	0.09535	Yes
HexCer(d18:2/22:1)+H	0.0455779	0.0278085	0.157771	0.0888974	3.016	0.01298	0.30785	No
HexCer(d18:2/23:1)+H	0.0172455	0.0101598	0.0540538	0.0308271	2.387	0.03814	0.40076	No
HexCer(d18:2/24:1)+H	0.0909208	0.0622647	0.315843	0.194979	3.434	0.0064	0.17348	No
HexCer(d18:0/24:1)+H	0.0121827	0.00566756	0.00566458	0.00271403	2.677	0.02323	0.40076	No
HexCer(d18:0/24:0+O)+H	0.00625282	0.00296115	0.00470896	0.00173237	1.048	0.32197	0.47812	No
HexCer(d18:0/22:0+O)+H	0.0331248	0.0136568	0.0218573	0.0128241	1.356	0.20488	0.40076	No
HexCer(d18:1/18:0+O)+H	0.158561	0.0639248	0.185366	0.0980657	0.02383	0.98146	>0.99999	No
HexCer(d18:1/20:0+O)+H	0.159832	0.063405	0.183339	0.101101	0.2957	0.77353	0.87628	No
HexCer(d18:1/22:0+O)+H	0.478285	0.208528	0.404906	0.222773	0.8737	0.40276	0.53719	No
HexCer(d18:1/23:0+O)+H	0.201517	0.0821353	0.153937	0.0850123	1.055	0.31634	0.47812	No
HexCer(d18:1/24:0+O)+H	0.217897	0.101015	0.16732	0.0988295	1.032	0.32627	0.47812	No
HexCer(d42:2+O)+H	0.680887	0.286487	0.44812	0.238349	1.445	0.17894	0.40076	No
HexCer(d18:1/25:0+O)+H	0.0107225	0.00436308	0.00941306	0.00578848	0.8547	0.41273	0.54385	No
HexCer(d18:2/18:0+O)+H	0.0312215	0.0180323	0.095239	0.056998	3.995	0.00254	0.09535	Yes
HexCer(d18:2/20:0+O)+H	0.0447323	0.0267696	0.19731	0.12897	3.993	0.00255	0.09535	Yes
HexCer(d18:2/21:0+O)+H	0.00974948	0.00560773	0.0642989	0.0378435	5.349	0.00032	0.04661	Yes
HexCer(d18:2/22:0+O)+H	0.0945396	0.0480615	0.362909	0.21487	3.292	0.00813	0.20567	No
HexCer(d18:2/23:0+O)+H	0.0407683	0.0250582	0.136352	0.0793689	2.624	0.02541	0.40076	No
SM(d32:1)+H	0.0791837	0.0337982	0.0455348	0.0207596	1.917	0.08426	0.40076	No
SM(d34:1)+H	0.940842	0.237724	0.884119	0.275041	0.5046	0.62474	0.73402	No
SM(d36:1)+H	4.10928	1.05006	4.14177	1.63738	0.1369	0.89385	0.9804	No
SM(d38:1)+H	0.193167	0.0552345	0.161251	0.0703688	0.9548	0.36217	0.50969	No
SM(d40:1)+H	0.0331315	0.00952024	0.0276214	0.0133045	0.9515	0.36378	0.50969	No
SM(d41:1)+H	0.00765576	0.00215644	0.0068419	0.00341466	0.7871	0.44949	0.57825	No
SM(d42:1)+H	0.00915207	0.00345965	0.00867645	0.00419281	0.5757	0.57751	0.68704	No
SM(d34:2)+H	0.0449439	0.0266385	0.0818816	0.0311281	2.282	0.04565	0.40076	No
SM(d36:2)+H	2.64255	1.25901	7.27709	2.99757	4.294	0.00158	0.09535	Yes
SM(d38:2)+H	0.0489576	0.0152891	0.138558	0.0603595	4.328	0.00149	0.09535	Yes
SM(d40:2)+H	0.0598282	0.0200799	0.0515356	0.0224878	0.8724	0.40343	0.53719	No
SM(d41:2)+H	0.0179521	0.00537694	0.0131147	0.00722759	1.701	0.11981	0.40076	No
SM(d18:2/24:0)+H	0.333427	0.128821	0.296608	0.159026	0.7068	0.49583	0.61695	No
SM(d18:2/25:0)+H	0.00389781	0.00110938	0.00346701	0.00182906	0.8109	0.43628	0.56316	No
ST(d18:1/22:0)+H	0.425122	0.184154	0.34433	0.187553	0.9467	0.36613	0.50969	No
ST(d18:1/23:0)+H	0.184919	0.0707864	0.11976	0.0654561	1.235	0.24506	0.43371	No
ST(d18:1/24:0)+H	0.62035	0.260605	0.4748	0.257899	1.042	0.32206	0.47812	No
ST(d18:1/22:1)+H	0.682529	0.287793	0.521289	0.312444	1.175	0.26706	0.44752	No
ST(d18:1/23:1)+H	0.217012	0.0946525	0.156389	0.10277	1.263	0.23536	0.42424	No
ST(d18:1/24:1)+H	6.40391	2.8348	4.36862	2.58113	1.339	0.21021	0.40102	No
ST(d18:1/25:1)+H	0.166607	0.064643	0.096081	0.0576858	1.54	0.15449	0.40076	No
ST(d18:2/24:1)+H	0.806983	0.539056	2.04358	1.34329	1.923	0.08339	0.40076	No
ST(d18:1/18:0+O)+H	0.214812	0.097612	0.196638	0.110905	0.7436	0.47424	0.59594	No
ST(d18:1/20:0+O)+H	0.235263	0.113603	0.190737	0.104684	0.9107	0.38389	0.52546	No
ST(d18:1/22:0+O)+H	0.559344	0.200668	0.43553	0.234593	1.043	0.32148	0.47812	No
ST(d18:1/23:0+O)+H	0.197405	0.0684158	0.133773	0.0686289	1.03	0.33008	0.47812	No
ST(d18:1/24:0+O)+H	0.342721	0.127245	0.237	0.124365	0.9071	0.38798	0.52585	No
ST(d18:1/22:1+O)+H	0.482401	0.193122	0.385594	0.236093	1.035	0.32517	0.47812	No
ST(d18:2/22:0+O)+H	0.134659	0.0646407	0.381687	0.246313	1.718	0.11649	0.40076	No
ST(d42:2+O)+H	0.96133	0.355192	0.659201	0.387683	1.287	0.22711	0.41822	No
PE(16:0/16:1)-H	1.04152	0.404973	1.31617	0.587056	0.8176	0.43264	0.56037	No
PE(16:0/18:1)-H	22.4888	7.50662	29.2053	11.7326	1.142	0.28019	0.45417	No
PE(16:0/20:4)-H	36.8678	9.21456	50.3868	20.3698	1.386	0.19584	0.40076	No
PE(16:0/20:5)-H	0.51466	0.155756	0.749226	0.308813	1.339	0.21006	0.40102	No
PE(16:0/22:6)-H	68.2063	23.0985	107.345	49.1817	1.858	0.09288	0.40076	No
PE(16:0e/22:6)-H	13.3081	4.02283	19.2131	7.50005	1.639	0.13223	0.40076	No
PE(16:0p/20:4)-H	19.0159	3.99146	30.1307	12.7499	2.114	0.06059	0.40076	No
PE(16:0p/22:6)-H	105.174	26.2382	153.037	66.1011	1.605	0.13953	0.40076	No
PE(16:1/20:4)-H	1.80622	0.635692	2.53395	0.928633	1.586	0.14389	0.40076	No
PE(16:1/22:6)-H	1.42255	0.377534	2.05336	1.01382	1.297	0.22372	0.41817	No
PE(18:0/18:1)-H	28.9885	11.3558	27.2112	10.0809	0.3525	0.7318	0.8433	No
PE(18:0/20:1)-H	1.19714	0.53871	0.853521	0.298215	1.477	0.17041	0.40076	No
PE(18:0/20:3)-H	1.57524	0.515033	1.73488	0.593054	0.4679	0.64988	0.75653	No
PE(18:0/20:3)-H	2.40361	0.931327	2.4643	0.816062	0.1485	0.8849	0.97622	No
PE(18:0/20:4)-H	151.839	35.7921	200.412	76.6036	1.299	0.22323	0.41817	No
PE(18:0/22:4)-H	13.489	4.60844	16.5562	5.83941	1.105	0.29504	0.46653	No
PE(18:0/22:6)-H	107.435	34.1611	152.322	58.8605	1.667	0.12641	0.40076	No
PE(18:0p/18:1)-H	19.6143	9.34606	20.4062	8.44306	0.2086	0.83898	0.9337	No
PE(18:0p/20:1)-H	3.19386	1.75054	2.41175	0.951694	0.9417	0.37091	0.51199	No
PE(18:0p/20:4)-H	32.8957	10.3539	44.6801	17.2535	1.554	0.15119	0.40076	No
PE(18:0p/22:4)-H	16.8779	6.45672	20.819	8.0774	1.049	0.31898	0.47812	No
PE(18:0p/22:6)-H	104.483	33.8978	145.937	59.8561	1.57	0.1476	0.40076	No
PE(18:1/18:1)-H	29.9912	11.0162	39.3909	16.337	1.164	0.27147	0.44793	No
PE(18:1/20:4)-H	50.4542	14.9117	66.6588	29.237	1.093	0.29986	0.4683	No
PE(18:1/22:6)-H	26.7705	8.3023	38.4194	14.1462	1.789	0.10394	0.40076	No
PE(18:1p/16:0)-H	25.2035	8.04888	31.6471	14.3091	0.8185	0.43212	0.56037	No
PE(18:1p/18:1)-H	63.1711	25.5847	76.4573	35.8643	0.6176	0.55066	0.66553	No
PE(18:1p/20:1)-H	15.7703	8.39189	15.6521	6.72704	0.0261	0.97969	>0.99999	No
PE(18:1p/22:4)-H	37.9642	14.6501	52.303	25.5965	1.195	0.25983	0.44752	No
PE(18:1p/22:6)-H	62.9728	18.9207	84.4659	40.0063	1.077	0.30687	0.46998	No
PE(19:0/18:1)-H	2.88288	1.70375	4.20689	1.92643	1.447	0.17863	0.40076	No
PE(19:0/20:1)-H	0.713494	0.478059	0.854337	0.358885	0.8643	0.40768	0.54096	No
PE(20:1/22:6)-H	2.71241	2.17319	2.78057	1.37077	0.3484	0.73476	0.8433	No
PE(20:4/22:6)-H	3.56129	1.2622	5.17016	2.46662	1.416	0.19055	0.40076	No
PE(22:5/22:6)-H	0.617106	0.282063	0.832493	0.338483	1.28	0.22928	0.41833	No
PE(22:6/22:6)-H	5.13641	1.99637	7.3005	2.86421	1.628	0.13463	0.40076	No
PE(34:0)-H	10.4109	2.7272	15.5428	6.18369	1.971	0.07702	0.40076	No
PE(36:0)-H	1.55797	0.420163	2.11677	0.716299	1.84	0.09558	0.40076	No
LPE(14:0)-H	0.0894954	0.0395671	0.118361	0.0427207	1.233	0.24588	0.43371	No
LPE(16:0)-H	3.6882	1.20413	4.60245	1.24519	1.381	0.19722	0.40076	No
LPE(16:0p)-H	1.12279	0.325135	1.63548	0.539578	2.115	0.0605	0.40076	No
LPE(16:1)-H	0.910572	0.477079	1.19983	0.524946	1.146	0.27846	0.45417	No
LPE(18:0)-H	11.2799	3.77279	13.9301	4.45984	1.191	0.2612	0.44752	No
LPE(18:0p)-H	1.92132	0.60198	2.6002	1.15062	1.226	0.25128	0.43945	No
LPE(18:1)-H	27.1985	12.1421	34.0957	12.7435	0.9934	0.34395	0.49442	No
LPE(18:2)-H	0.362398	0.0810251	0.416355	0.134042	0.5531	0.59236	0.7025	No
LPE(20:1)-H	6.0458	3.25676	7.52198	3.1688	0.8881	0.39536	0.53018	No
LPE(20:2)-H	0.331938	0.193929	0.476281	0.200117	1.461	0.17475	0.40076	No
LPE(20:3)-H	0.775361	0.349668	1.23521	0.575086	1.814	0.09974	0.40076	No
LPE(20:4)-H	29.0395	9.08663	40.3056	12.123	1.816	0.09941	0.40076	No
LPE(20:5)-H	0.264015	0.0579336	0.315047	0.112825	0.7004	0.49963	0.61964	No
LPE(22:4)-H	15.2956	6.69552	24.1087	9.06656	2.049	0.06761	0.40076	No
LPE(22:5)-H	0.76029	0.228593	1.12799	0.365702	2.03	0.06978	0.40076	No
LPE(22:6)-H	83.6482	26.5756	126.82	38.6149	2.272	0.0464	0.40076	No
PC(14:0e/18:0)+H	26.2377	8.75315	44.2569	26.8551	1.759	0.10908	0.40076	No
PC(16:0/20:1)+H	766.376	347.416	1655.08	1670.52	1.494	0.16608	0.40076	No
PC(16:0p/18:1)+H	15.6133	6.37538	29.1725	29.0652	1.082	0.30465	0.46998	No
PC(18:1p/18:0)+H	2.34263	1.28106	3.56457	2.92308	0.841	0.41999	0.54961	No
PC(18:4/18:0)+H	985.998	405.122	2538.42	2980.17	1.655	0.12896	0.40076	No
PC(30:0)+H	105.212	48.825	223.568	209.04	1.719	0.1163	0.40076	No
PC(32:0)+H	867.536	320.463	2051.69	1974.03	1.902	0.08629	0.40076	No
PC(32:1)+H	196.895	86.3641	426.32	465.749	1.432	0.1826	0.40076	No
PC(32:1e)+H	17.1603	5.13025	31.8465	23.8417	1.74	0.11249	0.40076	No
PC(32:3)+H	2.91292	1.14765	9.86352	13.5651	1.766	0.10784	0.40076	No
PC(34:0)+H	195.555	77.9155	313.551	152.223	1.927	0.08279	0.40076	No
PC(34:0e)+H	2.80352	1.1536	4.12733	1.39509	2.018	0.07122	0.40076	No
PC(34:1)+H	1673.48	703.961	4761.11	5830.11	1.752	0.11032	0.40076	No
PC(34:1/8:0)+H	0.255233	0.195742	0.138373	0.0577169	1.627	0.1348	0.40076	No
PC(34:2)+H	316.081	129.283	634.19	732.37	1.025	0.32974	0.47812	No
PC(34:3)+H	2.91541	1.08373	6.30063	5.17047	1.967	0.0775	0.40076	No
PC(34:4)+H	2.99562	1.69978	4.9163	4.01209	1.26	0.23613	0.42424	No
PC(36:0)+H	1.24413	0.563273	1.34856	0.368785	0.6232	0.54711	0.66335	No
PC(36:1e)+H	2.01628	1.10596	3.2017	2.95601	0.7487	0.47131	0.59422	No
PC(36:2)+H	249.928	110.926	610.979	750.618	1.145	0.27897	0.45417	No
PC(36:3)+H	110.656	52.6083	234.993	245.409	1.401	0.19156	0.40076	No
PC(36:4e)+H	11.7384	4.51731	24.2718	25.3487	1.385	0.1961	0.40076	No
PC(36:4p)+H	6.84825	2.04742	23.3752	33.6213	1.684	0.12313	0.40076	No
PC(36:5)+H	9.77677	4.75207	19.0214	15.7326	1.899	0.0867	0.40076	No
PC(36:6)+H	1.93065	1.09835	3.73569	3.8935	1.209	0.25457	0.44317	No
PC(38:1)+H	12.0939	7.03625	13.7366	8.94541	0.2359	0.81827	0.92146	No
PC(38:2)+H	25.7771	12.3514	51.3497	54.5837	1.097	0.2982	0.4683	No
PC(38:3)+H	22.5116	11.021	43.1764	39.2097	1.357	0.2046	0.40076	No
PC(38:4)+H	86.4758	36.6791	189.236	191.714	1.582	0.14479	0.40076	No
PC(38:4e)+H	2.52295	0.953807	5.3983	4.84294	1.785	0.10461	0.40076	No
PC(38:4p)+H	4.49792	1.80815	10.0487	10.9401	1.495	0.16576	0.40076	No
PC(38:5)+H	438.839	150.423	923.089	1074.67	1.118	0.28953	0.45973	No
PC(38:6)+H	883.115	370.492	2127.83	2435.51	1.545	0.15327	0.40076	No
PC(38:6e)+H	14.8206	6.06328	31.7354	34.719	1.341	0.20957	0.40102	No
PC(38:6p)+H	10.4639	3.4127	28.4383	34.5079	1.646	0.1308	0.40076	No
PC(38:7)+H	21.4035	12.6085	27.5188	12.5382	1.076	0.30723	0.46998	No
PC(40:1)+H	0.882626	0.615996	0.71153	0.276341	0.4287	0.67725	0.78559	No
PC(40:2)+H	3.39822	2.22076	3.59216	2.59873	0.03025	0.97646	>0.99999	No
PC(40:4)+H	22.5024	10.4412	43.4833	34.9639	1.645	0.13095	0.40076	No
PC(40:5)+H	4.30132	1.50313	7.95496	5.61914	1.842	0.09529	0.40076	No
PC(40:6)+H	280.316	127.577	632.411	620.285	1.724	0.11548	0.40076	No
PC(40:6e)+H	2.98939	1.35935	6.42226	5.76578	1.725	0.11518	0.40076	No
PC(40:6p)+H	1.57368	0.733364	4.32707	5.26493	1.695	0.12095	0.40076	No
PC(40:7)+H	205.709	100.504	430.226	420.641	1.53	0.15693	0.40076	No
PC(40:7p)+H	2.92005	1.18046	5.65029	6.48974	0.9059	0.38631	0.52546	No
PC(40:8)+H	13.6194	6.76255	21.1671	17.1472	1.073	0.30837	0.46998	No
PC(40:9)+H	0.161499	0.0736335	0.297148	0.252846	1.573	0.14673	0.40076	No
PC(42:10)+H	41.3522	20.2861	61.6146	41.8391	1.139	0.28144	0.45417	No
PC(42:11)+H	0.220103	0.120163	0.419831	0.404549	1.407	0.18978	0.40076	No
PC(42:2)+H	0.519226	0.403793	0.399302	0.202055	0.602	0.56056	0.67535	No
PC(42:4)+H	0.94782	0.392696	1.68915	1.32233	1.335	0.21142	0.40117	No
PC(42:6)+H	2.00952	0.839292	3.84193	3.25629	1.534	0.15606	0.40076	No
PC(42:7)+H	6.44499	3.01727	14.1484	14.6735	1.492	0.16648	0.40076	No
PC(42:8)+H	8.05583	3.47457	12.7946	11.6841	0.8502	0.4151	0.54508	No
PC(42:9)+H	1.84842	1.09358	3.03214	2.83333	1.027	0.32865	0.47812	No
PC(44:10)+H	2.9065	1.63852	5.45794	5.11687	1.36	0.20368	0.40076	No
PC(44:11)+H	0.444726	0.222972	0.797927	0.596477	1.702	0.11968	0.40076	No
PC(44:12)+H	12.5009	7.85729	22.82	19.0847	1.526	0.158	0.40076	No
PC(44:8)+H	1.3684	0.428133	2.19147	2.7934	0.0517	0.95979	>0.99999	No
LPC(14:0)+H	0.198626	0.1085	0.455147	0.370297	2.221	0.05058	0.40076	No
LPC(15:0)+H	0.103849	0.0471388	0.17765	0.10565	1.616	0.13719	0.40076	No
LPC(16:0)+H	100.956	47.0506	248.912	250.513	1.835	0.09632	0.40076	No
LPC(16:0e)+H	0.34752	0.194381	0.792028	0.775148	1.733	0.11369	0.40076	No
LPC(16:1)+H	1.37364	0.68914	2.269	1.19971	1.818	0.09907	0.40076	No
LPC(17:0)+H	0.575456	0.268422	0.934891	0.631581	1.386	0.19587	0.40076	No
LPC(18:0)+H	42.395	24.0749	73.4569	54.3658	1.541	0.15426	0.40076	No
LPC(18:0p)+H	0.199182	0.103222	0.444458	0.369449	2.102	0.06183	0.40076	No
LPC(18:1)+H	49.5891	19.6426	110.384	111.551	1.536	0.15565	0.40076	No
LPC(18:2)+H	0.791226	0.334698	1.21298	0.921801	0.9458	0.36654	0.50969	No
LPC(19:0)+H	0.310178	0.119857	0.836211	0.988401	1.698	0.12034	0.40076	No
LPC(20:0)+H	0.566288	0.380195	0.961417	0.929375	0.9468	0.36606	0.50969	No
LPC(20:1)+H	1.36251	0.789073	2.28057	1.71643	1.372	0.20021	0.40076	No
LPC(20:3)+H	0.400545	0.128736	0.567049	0.412583	0.754	0.46822	0.59229	No
LPC(20:4)+H	31.7267	10.5748	48.1075	28.4255	1.356	0.2049	0.40076	No
LPC(20:5)+H	0.0752554	0.0202593	0.0949321	0.0527702	0.3372	0.74296	0.84926	No
LPC(22:0)+H	0.265696	0.173397	0.339094	0.306031	0.3186	0.75655	0.8622	No
LPC(22:1)+H	0.155193	0.111437	0.261421	0.298808	0.7772	0.45502	0.58338	No
LPC(22:4)+H	0.84256	0.309031	1.47543	0.919588	1.82	0.09877	0.40076	No
LPC(22:5)+H	0.217261	0.0818745	0.277796	0.205176	0.4262	0.67898	0.78559	No
LPC(22:6)+H	8.25404	2.29286	12.6552	8.99421	1.168	0.27004	0.44752	No
LPC(24:0)+H	0.169111	0.12505	0.194144	0.179908	0.04611	0.96413	>0.99999	No
LPC(24:1)+H	0.141315	0.0992254	0.119706	0.0870954	0.4957	0.63081	0.73732	No
PS(16:0/18:1)-H	11.9727	5.22102	14.3076	4.57022	0.9202	0.37915	0.52133	No
PS(16:1/18:1)-H	0.892059	0.40589	1.14788	0.43694	1.133	0.28367	0.45423	No
PS(16:0/20:4)-H	2.29492	0.907703	2.56541	0.697993	0.7317	0.48116	0.60066	No
PS(16:0/22:6)-H	6.22002	2.70749	7.62049	2.42768	1.028	0.32837	0.47812	No
PS(18:0/18:1)-H	56.5515	34.7309	67.4997	26.1501	0.8989	0.38985	0.52651	No
PS(18:0/20:1)-H	3.93489	2.79208	3.70951	1.70001	0.08939	0.93054	>0.99999	No
PS(18:0/20:3)-H	2.94	1.72507	2.89667	1.10215	0.211	0.83714	0.9337	No
PS(18:0/20:4)-H	24.4272	13.072	33.3615	11.9573	1.47	0.17228	0.40076	No
PS(18:0/22:4)-H	21.2643	11.7456	25.172	8.9666	0.8881	0.39533	0.53018	No
PS(18:0/22:6)-H	287.335	131.325	363.123	115.176	1.121	0.28836	0.45973	No
PS(18:1/18:1)-H	28.6905	15.0662	36.4049	13.0895	1.136	0.28243	0.45417	No
PS(18:1/18:2)-H	0.789643	0.394452	0.843339	0.26556	0.5285	0.60869	0.71962	No
PS(18:1/20:4)-H	6.28765	2.88776	7.77929	3.09884	0.9456	0.36665	0.50969	No
PS(18:1/22:1)-H	1.6989	1.21096	1.52137	0.696052	0.08975	0.93026	>0.99999	No
PS(18:1/22:6)-H	15.7984	6.65639	19.2005	8.04361	0.7726	0.45763	0.58474	No
PS(20:4/22:6)-H	4.77518	2.71835	6.48351	2.38744	1.411	0.1885	0.40076	No
PS(22:4/22:6)-H	23.9898	14.6366	31.4989	9.65345	1.411	0.18859	0.40076	No
PS(22:6/22:6)-H	23.1137	13.3878	29.9124	11.0412	1.178	0.26608	0.44752	No
PS(36:0)-H	21.0123	10.1965	28.2839	10.6341	1.248	0.24051	0.42852	No
PS(37:0)-H	1727.47	834.92	2666.84	1195.03	1.613	0.13779	0.40076	No
PS(39:0)-H	642.99	330.739	934.094	421.547	1.379	0.19787	0.40076	No
PS(39:1)-H	203.539	102.185	297.213	150.368	1.171	0.26877	0.44752	No
PS(39:2)-H	10.9223	5.45134	14.3232	4.3778	1.369	0.2011	0.40076	No
PS(39:4)-H	8.61451	4.01274	11.0993	3.68326	1.193	0.26047	0.44752	No
PS(41:1)-H	17.6966	9.11875	22.2477	11.1952	0.7638	0.46264	0.58719	No
PS(41:4)-H	231.995	94.3417	304.717	125.382	1.048	0.31949	0.47812	No
PS(41:6)-H	5.8986	3.34071	7.66479	2.4178	1.284	0.22812	0.41822	No
PS(42:4)-H	0.880541	0.481022	1.01114	0.417967	0.518	0.61572	0.72567	No
PS(42:6)-H	0.301525	0.151128	0.338368	0.144776	0.5888	0.56909	0.68344	No
PS(42:9)-H	4.33738	2.69504	9.31162	6.54134	1.744	0.11179	0.40076	No
PS(43:4)-H	4.03319	2.1383	4.48827	1.32845	0.7405	0.47601	0.59619	No
PS(45:6)-H	4.08306	2.22707	6.00571	2.31497	1.611	0.13833	0.40076	No
PS(45:7)-H	1.12585	0.686419	2.11242	2.03238	1.373	0.19977	0.40076	No
PG(16:0/16:0)-H	0.170166	0.049206	0.226822	0.0890609	1.081	0.30519	0.46998	No
PG(16:0/16:1)-H	0.0155474	0.00316395	0.0221062	0.00595326	2.213	0.05128	0.40076	No
PG(16:0/18:1)-H	1.01475	0.284599	1.32871	0.422271	1.372	0.20002	0.40076	No
PG(16:0/20:4)-H	0.308394	0.0754938	0.401121	0.101696	1.76	0.10896	0.40076	No
PG(16:0/22:6)-H	0.0526067	0.0143625	0.0680466	0.0159896	1.78	0.10537	0.40076	No
PG(16:1/18:1)-H	0.0222262	0.00978631	0.0281086	0.00621166	1.595	0.1419	0.40076	No
PG(16:1/20:4)-H	0.00734111	0.00156716	0.0095838	0.00287154	1.47	0.17241	0.40076	No
PG(18:0/20:4)-H	0.236672	0.048289	0.361833	0.140736	2.061	0.06628	0.40076	No
PG(18:1/18:1)-H	1.76692	0.425678	2.24198	0.755051	1.483	0.16886	0.40076	No
PG(18:1/20:4)-H	0.0927052	0.0195257	0.119634	0.0293029	1.896	0.08717	0.40076	No
PG(18:1/22:6)-H	0.060435	0.0171098	0.0841358	0.0170296	2.567	0.02805	0.40076	No
PG(18:2/20:4)-H	0.00360615	0.000817441	0.00474367	0.00114686	1.987	0.07498	0.40076	No
PG(20:1/18:1)-H	0.0422565	0.0209935	0.0413438	0.0155837	0.05299	0.95879	>0.99999	No
PG(20:4/20:4)-H	0.0583851	0.0202182	0.0923	0.0259655	2.699	0.02236	0.40076	No
PG(20:4/22:6)-H	0.130531	0.0396552	0.186159	0.0530432	2.095	0.06255	0.40076	No
PG(20:5/22:6)-H	0.00638971	0.00234011	0.00849842	0.00213384	1.77	0.10711	0.40076	No
PG(22:4/22:6)-H	0.0126662	0.00408297	0.0185759	0.00473333	2.302	0.04413	0.40076	No
PG(22:5/22:6)-H	0.0264242	0.00760472	0.0352252	0.00980935	1.531	0.15685	0.40076	No
PG(22:6/22:6)-H	0.782829	0.248709	1.00175	0.251437	1.537	0.15519	0.40076	No
PG(36:0)-H	0.854872	0.277579	1.11391	0.413663	1.485	0.16849	0.40076	No
DG(16:0_16:0)+NH4	0.442712	0.218351	0.744149	0.465148	1.359	0.20393	0.40076	No
DG(18:0_16:0)+NH4	1.64632	0.707981	1.68927	0.919589	0.1442	0.88822	0.97705	No
DG(16:0_18:1)+NH4	0.16493	0.0440043	0.23687	0.112462	0.9866	0.34711	0.49709	No
DG(18:0_18:0)+NH4	2.97458	1.46344	3.07395	1.31907	0.02749	0.97861	>0.99999	No
DG(18:0_18:1)+NH4	1.51504	0.60685	2.57787	1.79851	1.093	0.29983	0.4683	No
DG(18:1_18:1)+NH4	2.44493	1.14586	4.79174	3.53167	1.478	0.17014	0.40076	No
DG(16:0_20:4)+H	0.720745	0.388376	0.716473	0.466926	0.2433	0.81273	0.91795	No
DG(36:4)+NH4	4.17107	1.99902	4.30079	2.13165	0.01287	0.98998	>0.99999	No
DG(20:1_18:1)+NH4	0.137001	0.0631035	0.131	0.104013	0.6432	0.53459	0.65025	No
DG(18:0_20:4)+NH4	0.80145	0.403642	0.807698	0.485029	0.2269	0.82505	0.92362	No
DG(18:1_20:4)+NH4	0.727751	0.327875	0.835715	0.412605	0.3474	0.73553	0.8433	No
DG(16:0_22:6)+NH4	0.102555	0.070604	0.0824568	0.054721	0.7649	0.46201	0.58719	No
DG(18:0_22:4)+NH4	1.58186	0.729014	1.90588	0.8648	0.5851	0.57148	0.68415	No
DG(40:6)+NH4	0.29209	0.0994187	0.279952	0.153559	0.4948	0.63143	0.73732	No
TG(4:0_14:0_18:1)+NH4	0.76905	0.339084	1.4703	0.94277	1.533	0.15619	0.40076	No
TG(4:0_14:0_18:3)+H	0.181527	0.0787495	0.410291	0.290748	1.996	0.0739	0.40076	No
TG(38:0e)+NH4	1.37072	0.597342	2.64141	1.9612	1.411	0.18853	0.40076	No
TG(4:0_16:0_18:1)+NH4	0.419493	0.168727	0.734767	0.435055	1.566	0.14838	0.40076	No
TG(4:0_16:0_18:3)+H	0.692916	0.298245	1.94518	1.91146	1.772	0.10682	0.40076	No
TG(4:0_18:1_18:1)+NH4	0.498972	0.223515	0.93127	0.615637	1.512	0.1614	0.40076	No
TG(4:0_16:0_20:4)+H	0.260505	0.102724	0.529817	0.362505	1.68	0.12389	0.40076	No
TG(16:0_10:0_16:0)+NH4	0.305782	0.13879	0.561841	0.383762	1.399	0.19217	0.40076	No
TG(16:0_8:0_18:1)+NH4	0.492257	0.216892	0.934585	0.641845	1.488	0.16758	0.40076	No
TG(6:0_18:1_18:1)+NH4	0.451404	0.22299	0.840965	0.571439	1.472	0.1718	0.40076	No
TG(16:0_6:0_20:3)+H	0.438659	0.20289	0.792646	0.52206	1.353	0.20593	0.40076	No
TG(16:0_14:0_14:0)+NH4	0.5203	0.254581	0.990017	0.663624	1.598	0.14113	0.40076	No
TG(16:1_14:0_14:0)+NH4	0.866435	0.428169	1.68171	1.11117	1.663	0.12733	0.40076	No
TG(8:0_18:1_18:1)+NH4	1.27205	0.569442	2.26857	1.53696	1.309	0.21975	0.41489	No
TG(12:0_14:0_18:3)+H	0.839658	0.407638	1.6271	1.10956	1.534	0.15601	0.40076	No
TG(15:0_14:0_16:0)+NH4	0.873789	0.46982	1.57618	1.0482	1.48	0.16959	0.40076	No
TG(16:0_14:0_16:0)+NH4	0.344997	0.194467	0.648704	0.454591	1.456	0.17616	0.40076	No
TG(18:1_14:0_14:0)+NH4	0.459419	0.229439	0.830465	0.563956	1.39	0.19455	0.40076	No
TG(16:1_14:0_16:1)+NH4	0.444976	0.198936	0.91641	0.569067	1.891	0.08786	0.40076	No
TG(14:0_14:0_18:3)+H	0.250705	0.11735	0.471862	0.320723	1.399	0.1922	0.40076	No
TG(12:0_14:0_20:4)+H	1.12971	0.534947	2.12345	1.43584	1.537	0.15532	0.40076	No
TG(15:0_16:0_16:0)+NH4	1.32145	0.603717	2.70563	1.87022	1.738	0.11278	0.40076	No
TG(15:0_16:0_16:1)+NH4	2.22506	1.53568	3.78716	2.70989	1.188	0.26211	0.44752	No
TG(15:0_16:1_16:1)+NH4	2.31274	0.952974	4.8017	3.43202	1.677	0.12452	0.40076	No
TG(16:0_16:0_16:0)+NH4	0.540828	0.266892	1.11502	0.782978	1.696	0.12065	0.40076	No
TG(16:0_14:0_18:1)+NH4	1.70091	0.797268	3.52119	2.14798	1.91	0.0852	0.40076	No
TG(16:0_16:1_16:1)+NH4	1.00877	0.523247	2.01074	1.28025	1.579	0.14552	0.40076	No
TG(16:1_16:1_16:1)+NH4	2.03571	0.987356	3.78874	2.33912	1.577	0.14581	0.40076	No
TG(14:0_14:0_20:4)+H	0.421701	0.212966	0.767865	0.538126	1.258	0.23699	0.42424	No
TG(18:1_12:3_18:1)+H	1.19644	0.591936	2.33711	1.55824	1.642	0.13166	0.40076	No
TG(16:0_16:0_17:0)+NH4	0.571399	0.270497	1.10855	0.760136	1.599	0.14083	0.40076	No
TG(15:0_16:0_18:1)+NH4	1.69471	1.00623	3.06728	1.96588	1.575	0.14626	0.40076	No
TG(16:0_16:1_17:1)+NH4	0.455819	0.233822	0.880293	0.588327	1.618	0.13684	0.40076	No
TG(15:0_16:0_18:3)+H	0.169917	0.0762485	0.331621	0.240432	1.339	0.21029	0.40102	No
TG(18:0_16:0_16:0)+NH4	0.212531	0.113825	0.403694	0.281358	1.471	0.17206	0.40076	No
TG(16:0_16:0_18:1)+NH4	0.506922	0.267764	0.999185	0.614322	1.979	0.07604	0.40076	No
TG(16:0_16:1_18:1)+NH4	0.169568	0.0746373	0.340923	0.238741	1.663	0.12726	0.40076	No
TG(16:1_16:1_18:1)+NH4	0.172672	0.070531	0.220428	0.0540889	1.659	0.12807	0.40076	No
TG(16:0_16:0_18:3)+H	1.8482	0.948897	3.44572	2.25789	1.535	0.15572	0.40076	No
TG(16:0_14:0_20:4)+H	0.465503	0.245675	0.834267	0.493195	1.619	0.13649	0.40076	No
TG(18:1_14:3_18:1)+H	0.420093	0.188838	0.830177	0.539902	1.724	0.11545	0.40076	No
TG(16:0_17:0_18:1)+NH4	0.615004	0.34355	1.04114	0.702799	1.182	0.2645	0.44752	No
TG(15:0_18:1_18:1)+NH4	0.749659	0.376077	1.466	0.954757	1.704	0.11918	0.40076	No
TG(16:0_17:0_18:3)+H	0.87583	0.409533	1.60332	1.06906	1.416	0.18725	0.40076	No
TG(15:0_18:1_18:3)+H	0.592045	0.261225	1.10882	0.748324	1.484	0.16855	0.40076	No
TG(18:0_16:0_18:0)+NH4	0.279722	0.138402	0.535259	0.360118	1.548	0.15262	0.40076	No
TG(18:0_16:0_18:1)+NH4	0.527164	0.266143	1.03118	0.671811	1.686	0.12278	0.40076	No
TG(16:0_18:1_18:1)+NH4	0.811207	0.442643	1.55832	1.00912	1.645	0.13102	0.40076	No
TG(16:1_18:1_18:1)+NH4	0.205118	0.091643	0.439267	0.266422	1.989	0.0747	0.40076	No
TG(18:0_16:0_18:3)+H	2.25397	1.33174	4.10383	3.01741	1.27	0.2328	0.42272	No
TG(16:0_18:1_18:3)+H	1.77659	0.91882	3.49692	2.35858	1.627	0.13478	0.40076	No
TG(16:0_16:1_20:4)+H	1.23229	0.599268	2.54178	1.66501	1.793	0.1033	0.40076	No
TG(18:0_17:0_18:1)+NH4	0.263855	0.152282	0.503606	0.29966	1.854	0.09339	0.40076	No
TG(17:0_18:1_18:1)+NH4	0.207118	0.107802	0.397961	0.273244	1.613	0.1379	0.40076	No
TG(16:0_17:0_20:3)+H	0.183432	0.0814145	0.407086	0.259046	2.178	0.05439	0.40076	No
TG(18:0_18:0_18:0)+NH4	0.237711	0.152611	0.466195	0.317914	1.675	0.12495	0.40076	No
TG(18:0_18:0_18:1)+NH4	1.72892	0.814793	3.26016	2.21195	1.496	0.16564	0.40076	No
TG(18:0_18:1_18:1)+NH4	0.426055	0.20073	0.751731	0.534273	1.185	0.2633	0.44752	No
TG(18:1_18:1_18:1)+NH4	0.181679	0.0978721	0.350319	0.235279	1.471	0.17194	0.40076	No
TG(18:0_16:0_20:3)+H	0.72834	0.417961	1.38719	0.890277	1.638	0.13241	0.40076	No
TG(18:1_18:1_18:2)+NH4	0.100372	0.046925	0.190679	0.119948	1.643	0.13139	0.40076	No
TG(18:0_16:0_20:4)+H	0.251945	0.122018	0.475367	0.314788	1.554	0.15132	0.40076	No
TG(16:0_18:1_20:4)+H	1.48715	0.647446	2.83282	1.90028	1.556	0.15086	0.40076	No
TG(16:0_16:1_23:0)+NH4	0.385141	0.195198	0.735399	0.50422	1.531	0.1568	0.40076	No
TG(16:0_16:1_24:0)+NH4	1.06911	0.465868	1.87354	1.16228	1.509	0.1622	0.40076	No
TG(20:0_18:1_18:1)+NH4	0.358572	0.168403	0.821923	0.638648	1.74	0.11247	0.40076	No
TG(18:0_18:0_20:3)+H	0.214948	0.101934	0.398124	0.264049	1.495	0.16591	0.40076	No
TG(18:0_18:1_20:4)+H	0.143417	0.083276	0.2609	0.169744	1.581	0.14507	0.40076	No
TG(18:1_18:1_20:4)+H	0.292255	0.11533	0.528434	0.374995	1.291	0.22589	0.41817	No
TG(25:0_16:0_16:0)+NH4	0.145212	0.0759741	0.267754	0.18697	1.448	0.17823	0.40076	No
TG(25:0_16:0_16:1)+NH4	0.529216	0.312631	1.10945	0.780424	1.695	0.12085	0.40076	No

## Sheet: Supplementary Table 2
Untargeted LC-MS/MS data for lipids in hippocampus of WT versus SphK1-/-
Lipid Species	WT (nmoles/mg tissue)		SphK1 -/- (nmoles/mg tissue)		T-ratio	P-value	Q-value	Significant?
	Mean	Standard Deviation	Mean	Standard Deviation
Cer(d18:1_18:0)+H	0.791706	0.134814	0.782724	0.0764367	0.03431	0.97319	>0.9999	No
Cer(d18:1_20:0)+H	0.0281904	0.007695	0.0309472	0.00529779	0.8809	0.39565	0.8282	No
Cer(d18:1_22:0)+H	0.0601991	0.0123637	0.0573881	0.0111741	0.3714	0.71683	>0.9999	No
Cer(d18:1_24:0)+H	0.150769	0.0386384	0.108308	0.0605787	1.599	0.13573	0.6535	No
Cer(d18:1_18:1)+H	0.0565063	0.0120622	0.0583029	0.0062036	0.4866	0.63531	0.9696	No
Cer(d18:1_22:1)+H	0.0657053	0.0220446	0.0726027	0.0104355	0.9646	0.35379	0.7994	No
Cer(d18:1_24:1)+H	0.090557	0.0221818	0.09799	0.0115109	0.9152	0.37809	0.8073	No
Cer(d18:1_26:1)+H	0.064926	0.0610327	0.0586205	0.042087	0.1567	0.87807	>0.9999	No
Cer(d18:1_22:2)+H	0.330363	0.126007	0.356868	0.061543	0.7768	0.45231	0.8664	No
Cer(d18:1_24:2)+H	0.0599711	0.0167074	0.0576633	0.00649104	0.08694	0.93215	>0.9999	No
Cer(d18:1_26:2)+H	0.104617	0.0298164	0.110758	0.0180531	0.6077	0.55471	0.9153	No
Cer(d18:2_18:0)+H	0.154098	0.0360863	0.167282	0.0228091	0.9575	0.35722	0.7994	No
Cer(d18:2_22:0)+H	0.223748	0.0617883	0.200572	0.0317683	0.7565	0.46396	0.8664	No
Cer(d18:2_18:1)+H	0.0303826	0.00728869	0.0348123	0.00795897	0.9829	0.34504	0.7918	No
Cer(d18:2_24:1)+H	0.178447	0.095439	0.151656	0.0592949	0.3125	0.76	>0.9999	No
Cer(d18:2_24:2)+H	0.236244	0.0690512	0.290698	0.0278052	1.922	0.07862	0.6535	No
Cer(d18:1_22:0+O)+H	0.266465	0.112473	0.302101	0.0796455	0.8758	0.39834	0.8282	No
Cer(d18:1_23:0+O)+H	0.183454	0.101552	0.19045	0.0714315	0.4217	0.68072	0.9803	No
Cer(d18:1_24:0+O)+H	0.288045	0.152615	0.310358	0.11507	0.5534	0.59017	0.9389	No
Cer(d18:1_25:0+O)+H	0.0173668	0.0144573	0.0153697	0.00961606	0.002678	0.99791	>0.9999	No
HexCer(d18:1_16:0)+H	0.0145749	0.00673738	0.0171691	0.0039676	1.167	0.26596	0.7199	No
HexCer(d18:1_18:0)+H	0.18546	0.056393	0.217891	0.0683235	0.7268	0.48132	0.8684	No
HexCer(d18:1_24:0)+H	0.0707236	0.0317327	0.0741321	0.0126054	0.6243	0.54411	0.9093	No
HexCer(d18:1_22:1)+H	0.341417	0.120426	0.4006	0.076922	1.271	0.22773	0.6858	No
HexCer(d18:1_23:1)+H	0.148825	0.0515024	0.153094	0.0309768	0.3929	0.70127	0.9965	No
HexCer(d18:1_24:1)+H	3.14669	0.826661	3.55644	0.459507	1.275	0.2264	0.6858	No
HexCer(d18:1_25:1)+H	0.208018	0.146801	0.196846	0.120102	0.06043	0.95281	>0.9999	No
HexCer(d18:1_24:2)+H	2.85893	0.699477	3.19771	0.313059	1.254	0.23358	0.6858	No
HexCer(d18:2/18:0)+H	0.392266	0.0818057	0.447374	0.0418715	1.516	0.15548	0.6535	No
HexCer(d18:2_24:0)+H	0.208238	0.0704199	0.254356	0.0475508	1.553	0.14643	0.6535	No
HexCer(d18:2_24:1)+H	0.271522	0.075978	0.32653	0.0431066	1.788	0.09899	0.6535	No
HexCer(d18:2_24:2)+H	0.188849	0.0556234	0.219983	0.0276779	1.45	0.1726	0.6539	No
HexCer(d18:1_18:0+O)+H	0.0206572	0.00571869	0.0232056	0.00300212	1.195	0.25505	0.714	No
HexCer(d18:1_20:0+O)+H	0.173375	0.0513991	0.199927	0.0295856	1.149	0.27313	0.7199	No
HexCer(d18:1_22:0+O)+H	1.21709	0.463998	1.39018	0.364392	0.9058	0.38287	0.8132	No
HexCer(d18:1_24:0+O)+H	1.28993	0.612719	1.4314	0.55282	0.63	0.54051	0.9093	No
HexCer(d18:2_18:0+O)+H	0.00942011	0.00235014	0.0103012	0.00332375	0.3515	0.73132	>0.9999	No
HexCer(d18:2_22:0+O)+H	0.366459	0.0837213	0.392657	0.0683824	0.6974	0.49885	0.8775	No
HexCer(d18:2_23:0+O)+H	1.24283	0.243665	1.42231	0.141629	1.688	0.11714	0.6535	No
SM(d32:1)+H	0.0276685	0.00853248	0.029764	0.00890003	0.3823	0.70894	>0.9999	No
SM(d33:1)+H	0.00980465	0.00653225	0.0115499	0.00563237	0.7172	0.48695	0.8684	No
SM(d34:1)+H	1.59056	0.450663	1.84031	0.27296	1.358	0.19952	0.6751	No
SM(d36:1)+H	6.71956	1.41364	7.14849	0.436295	0.853	0.41036	0.8446	No
SM(d38:1)+H	1.55244	0.299562	1.60889	0.183964	0.5134	0.61698	0.9645	No
SM(d40:1)+H	1.75613	0.679175	1.88405	0.589387	0.4735	0.64435	0.9696	No
SM(d41:1)+H	0.585995	0.135935	0.58724	0.10246	0.1192	0.90709	>0.9999	No
SM(d42:1)+H	1.00332	0.197057	1.07305	0.182609	0.7084	0.49225	0.8697	No
SM(d43:1)+H	0.027759	0.0050189	0.0282309	0.00298123	0.3145	0.75857	>0.9999	No
SM(d44:1)+H	0.00730016	0.00235919	0.00705393	0.00160491	0.03354	0.97379	>0.9999	No
SM(d34:2)+H	0.127983	0.0371501	0.14912	0.0517568	0.8036	0.43726	0.8644	No
SM(d36:2)+H	2.22003	0.813232	3.10128	1.87387	1.099	0.29343	0.7493	No
SM(d38:2)+H	0.171041	0.0701545	0.20913	0.0609078	1.193	0.25583	0.714	No
SM(d40:2)+H	0.0911306	0.0361574	0.101142	0.00775976	1.049	0.31474	0.7732	No
SM(d41:2)+H	0.245987	0.123398	0.264211	0.0398045	0.8093	0.4341	0.8644	No
SM(d42:2)+H	5.70487	1.66853	6.18016	0.925518	0.8282	0.42373	0.8644	No
SM(d43:2)+H	0.108256	0.0372301	0.111652	0.0211522	0.4356	0.67087	0.9773	No
SM(d44:2)+H	0.0436086	0.0125724	0.0453411	0.00680959	0.5108	0.61878	0.9645	No
SM(d42:3)+H	0.253327	0.0842207	0.282141	0.0453619	0.9469	0.36236	0.7994	No
ST(d18:0_24:0)+H	1.18716	0.378682	1.3741	0.238236	1.225	0.24417	0.7014	No
ST(d18:1_24:0)+H	14.4964	4.00328	17.0348	2.45436	1.47	0.16722	0.6539	No
ST(d18:1_22:1)+H	3.20825	0.93564	3.49479	0.624084	0.8101	0.43364	0.8644	No
ST(d18:1_24:1)+H	19.8197	6.29173	23.7199	4.41232	1.411	0.18373	0.6633	No
ST(d18:1_26:1)+H	0.423721	0.131263	0.506692	0.0674661	1.598	0.13601	0.6535	No
ST(d18:1_24:2)+H	1.25779	0.485689	1.49523	0.224622	1.372	0.19513	0.6676	No
ST(d18:2_24:1)+H	2.2447	0.698771	2.75181	0.398435	1.77	0.10215	0.6535	No
ST(d18:0_24:0+O)+H	0.42519	0.135258	0.550263	0.0754512	2.091	0.0585	0.6535	No
ST(d18:0_22:0+O)+H	0.871979	0.263321	1.07406	0.200225	1.685	0.11786	0.6535	No
ST(d18:1_18:0+O)+H	1.22231	0.334024	1.36337	0.181855	1.096	0.29461	0.7493	No
ST(d18:1_20:0+O)+H	0.44378	0.16356	0.524455	0.102609	1.259	0.23207	0.6858	No
ST(d18:1_22:0+O)+H	2.99521	1.0107	3.77617	0.563345	1.885	0.08393	0.6535	No
ST(d18:1_24:0+O)+H	5.97435	1.55499	7.05905	0.847801	1.639	0.12712	0.6535	No
ST(d18:1_25:0+O)+H	0.342572	0.0823978	0.369418	0.0571745	0.8124	0.43236	0.8644	No
ST(d18:2_24:0+O)+H	2.08604	0.785294	2.56258	0.355604	1.624	0.13028	0.6535	No
PE(16:0_14:0)-H	0.293173	0.0763241	0.388874	0.0749347	2.166	0.05117	0.6535	No
PE(16:0_16:0)-H	1.90758	0.349258	2.08358	0.17031	1.166	0.26628	0.7199	No
PE(16:0_16:1)-H	0.982932	0.217048	1.19703	0.0879225	2.279	0.04174	0.6535	No
PE(16:0_18:1)-H	26.4185	5.79604	31.2195	2.2089	1.968	0.07267	0.6535	No
PE(16:0_20:4)-H	36.8263	9.69195	43.0324	2.22215	1.722	0.11079	0.6535	No
PE(16:0_22:6)-H	52.354	10.4791	64.4874	8.21948	2.31	0.03951	0.6535	No
PE(16:1_18:1)-H	1.17066	0.263453	1.31849	0.0883776	1.447	0.17359	0.6539	No
PE(16:1_20:4)-H	1.04495	0.20546	1.15347	0.0671018	1.319	0.21187	0.6832	No
PE(16:1_22:6)-H	0.710691	0.109884	0.853049	0.0807698	2.603	0.0231	0.6535	No
PE(16:1e_16:0)-H	2.30375	0.424219	2.5749	0.184169	1.406	0.18508	0.6633	No
PE(16:1e_19:1)-H	2.23175	0.910677	2.57035	0.23616	1.286	0.22266	0.6858	No
PE(16:1e_20:4)-H	19.6374	4.57841	22.3695	1.43093	1.505	0.15815	0.6539	No
PE(16:1e_22:4)-H	60.6602	12.6081	69.1111	2.4751	1.699	0.11506	0.6535	No
PE(18:0_18:1)-H	1.78772	0.685997	1.93736	0.138864	0.9286	0.37141	0.8017	No
PE(18:0_20:1)-H	1.73858	0.773471	1.82647	0.295806	0.6489	0.5286	0.9093	No
PE(18:0_20:2)-H	57.1302	16.8195	68.1465	3.33959	1.814	0.09472	0.6535	No
PE(18:0_20:3)-H	4.64725	1.9712	5.68202	0.867096	1.532	0.15137	0.6535	No
PE(18:0_20:4)-H	4.47748	1.69984	5.51764	0.423586	1.779	0.10059	0.6535	No
PE(18:0_22:4)-H	0.306424	0.0696396	0.34894	0.021389	1.586	0.13865	0.6535	No
PE(18:0_22:5)-H	5.34747	0.844417	6.18441	0.683841	2.027	0.06544	0.6535	No
PE(18:0_22:6)-H	170.637	37.0048	196.828	15.4642	1.665	0.12174	0.6535	No
PE(18:1_18:1)-H	25.4583	5.45294	28.9908	1.50362	1.637	0.12749	0.6535	No
PE(18:1_18:2)-H	2.0551	0.518291	2.50623	0.253017	2.111	0.05642	0.6535	No
PE(18:1_20:4)-H	6.10763	1.22121	6.62679	0.374389	1.138	0.27743	0.724	No
PE(18:1_22:6)-H	127.352	29.3781	149.494	19.0348	1.628	0.12939	0.6535	No
PE(18:1e_16:0)-H	0.642161	0.105125	0.799306	0.0793585	2.808	0.01581	0.6535	No
PE(18:1e_18:1)-H	0.162259	0.0405638	0.199769	0.0252417	1.883	0.08415	0.6535	No
PE(18:2_22:6)-H	26.255	6.25411	30.896	2.90551	1.782	0.1	0.6535	No
PE(18:2e_16:0)-H	1.63904	0.306457	1.71686	0.149343	0.6771	0.51115	0.8952	No
PE(18:2e_18:1)-H	39.1581	9.99715	44.1237	1.58	1.391	0.18935	0.6637	No
PE(18:2e_22:6)-H	0.599663	0.216258	0.754895	0.101136	1.874	0.08555	0.6535	No
PE(20:0e_16:0)-H	25.7374	8.12227	24.687	10.1212	0.2724	0.78994	>0.9999	No
PE(20:4_22:6)-H	0.402739	0.0844536	0.468729	0.039332	1.696	0.11556	0.6535	No
PE(22:4_22:6)-H	6.56362	1.23466	7.00945	0.315788	0.9419	0.36482	0.8004	No
PE(22:5_22:6)-H	64.8571	17.8212	80.2631	5.34149	2.221	0.04635	0.6535	No
PE(22:6_22:6)-H	70.695	20.3789	87.3182	5.75619	2.145	0.05314	0.6535	No
LPE(16:0)-H	3.93464	0.857833	4.71208	0.375453	2.156	0.05213	0.6535	No
LPE(16:1e)-H	1.47062	0.293528	1.77053	0.172588	2.307	0.03966	0.6535	No
LPE(18:0)-H	18.3182	3.86092	20.8051	1.80571	1.567	0.14303	0.6535	No
LPE(18:1)-H	4.93719	3.8805	4.78699	1.43783	0.4518	0.65949	0.9717	No
LPE(18:1e)-H	4.98824	1.02223	5.96803	0.344483	2.24	0.04482	0.6535	No
LPE(18:2e)-H	3.52723	1.4731	4.69734	0.866841	2.001	0.06851	0.6535	No
LPE(20:1)-H	1.28912	1.39551	1.08229	0.492209	0.2237	0.82678	>0.9999	No
LPE(22:4)-H	4.21589	3.84284	3.59786	1.4272	0.02142	0.98327	>0.9999	No
LPE(22:6)-H	14.0654	10.64	12.1925	2.46126	0.01524	0.98809	>0.9999	No
PC(14:0e_18:0)+H	57.8203	11.6866	68.2357	11.6996	1.574	0.14157	0.6535	No
PC(14:0e_20:1)+H	18.7058	4.29438	19.8341	3.78707	0.5652	0.58236	0.9339	No
PC(16:0e_20:0)+H	3.56159	0.541746	3.61633	0.340008	0.31	0.76191	>0.9999	No
PC(16:1e_16:0)+H	35.1592	7.95486	41.0534	6.55436	1.416	0.1822	0.6633	No
PC(16:2e_20:1)+H	1.0026	0.474829	1.1842	0.238412	1.257	0.23269	0.6858	No
PC(16:2e_22:1)+H	0.927122	0.401583	1.14574	0.267378	1.465	0.16854	0.6539	No
PC(18:1e)+H	7.58257	3.10217	10.6304	3.26861	1.861	0.08743	0.6535	No
PC(18:2e_18:0)+H	17.8424	4.52042	21.1192	4.28285	1.391	0.1895	0.6637	No
PC(18:3e_18:1)+H	12.4088	2.98899	15.0699	3.31015	1.614	0.13255	0.6535	No
PC(20:1e_16:0)+H	13.8285	3.872	17.4518	3.63269	1.891	0.08303	0.6535	No
PC(20:3_13:0)+H	2.72914	0.48551	2.69076	0.514026	0.1486	0.88432	>0.9999	No
PC(29:0)+H	0.250847	0.127637	0.252793	0.0587294	0.3542	0.72935	>0.9999	No
PC(30:0)+H	79.9905	18.2571	97.8628	21.4775	1.629	0.12924	0.6535	No
PC(30:0e)+H	1.94494	0.42347	2.42284	0.448321	1.966	0.07291	0.6535	No
PC(30:1)+H	2.07349	0.549526	2.36184	0.508285	1.079	0.3016	0.7574	No
PC(31:0)+H	31.8277	12.9186	34.8406	10.8109	0.5816	0.57163	0.9279	No
PC(32:0)+H	718.577	179.383	881.996	192.038	1.534	0.15107	0.6535	No
PC(33:0)+H	40.5365	14.716	43.7163	11.3046	0.5864	0.56846	0.9265	No
PC(33:1)+H	40.1091	13.3905	44.5903	10.7516	0.7918	0.44384	0.8661	No
PC(33:2e)+H	107.318	25.9404	129.045	27.3879	1.525	0.1531	0.6535	No
PC(34:0)+H	318.862	73.2647	383.904	110.51	1.188	0.25799	0.714	No
PC(34:0e)+H	38.4253	5.96604	38.2407	7.27059	0.09059	0.92931	>0.9999	No
PC(34:1)+H	862.962	208.116	1066.61	245.281	1.589	0.13795	0.6535	No
PC(34:1e)+H	115.5	25.439	142.468	26.0541	1.876	0.08519	0.6535	No
PC(34:2)+H	251.572	50.3191	303.252	71.6059	1.489	0.16233	0.6539	No
PC(34:2e)+H	17.9992	4.50831	22.5369	4.01758	1.91	0.08034	0.6535	No
PC(34:3)+H	2.80343	0.881493	2.93408	1.18111	0.1333	0.89618	>0.9999	No
PC(34:4)+H	3.30873	0.568607	3.88023	0.704988	1.686	0.11767	0.6535	No
PC(34:4e)+H	0.0618132	0.0228074	0.0742723	0.0220532	1.273	0.2271	0.6858	No
PC(35:1)+H	64.8814	21.602	71.5222	17.5807	0.7363	0.47569	0.8684	No
PC(35:2)+H	8.30635	2.53762	9.56761	1.88556	1.15	0.27265	0.7199	No
PC(35:2e)+H	46.9168	12.2036	55.8989	10.2621	1.525	0.15308	0.6535	No
PC(35:4)+H	1.65923	0.828989	1.52226	0.335442	0.1773	0.86226	>0.9999	No
PC(36:0)+H	31.4871	6.46174	35.1106	6.43175	1.024	0.32598	0.7759	No
PC(36:1)+H	839.989	222.378	1036.87	225.556	1.613	0.13279	0.6535	No
PC(36:2)+H	211.219	47.2025	255.628	50.1516	1.616	0.13204	0.6535	No
PC(36:3)+H	11.978	2.36842	14.0818	3.22502	1.34	0.2051	0.6751	No
PC(36:4)+H	570.677	137.789	679.759	130.189	1.452	0.17215	0.6539	No
PC(36:5)+H	18.2863	3.00142	20.4362	4.64202	1.013	0.33083	0.7771	No
PC(36:6)+H	1.96076	0.247398	2.04516	0.294408	0.5661	0.58178	0.9339	No
PC(37:0)+H	1.34231	0.286208	1.44482	0.149914	0.9469	0.36236	0.7994	No
PC(37:1)+H	20.986	6.81472	24.4975	4.32328	1.281	0.22433	0.6858	No
PC(37:1e)+H	0.201249	0.0462518	0.246993	0.0720986	1.336	0.20627	0.6751	No
PC(37:2)+H	2.86255	0.991225	3.46685	0.741194	1.352	0.20142	0.6751	No
PC(37:2e)+H	5.26653	1.29182	6.19082	1.24805	1.371	0.1956	0.6676	No
PC(37:4)+H	19.5707	8.1377	20.7003	3.99808	0.6175	0.54842	0.9124	No
PC(37:5)+H	1.1892	0.402691	1.26207	0.230328	0.6241	0.54426	0.9093	No
PC(37:6)+H	1.47155	0.718458	1.05538	0.49736	1.318	0.21217	0.6832	No
PC(38:0e)+H	0.820429	0.137923	0.986466	0.188932	1.909	0.08046	0.6535	No
PC(38:1)+H	109.857	25.5965	137.575	26.2941	1.925	0.07828	0.6535	No
PC(38:2e)+H	3.94014	1.10546	4.40344	0.869219	0.9774	0.34766	0.7933	No
PC(38:3)+H	37.2145	6.15038	46.4191	10.7028	1.948	0.07521	0.6535	No
PC(38:4)+H	107.979	23.0723	122.504	22.0324	1.184	0.25929	0.714	No
PC(38:5)+H	260.212	61.2053	314.873	55.5843	1.624	0.1304	0.6535	No
PC(38:5e)+H	4.8639	1.0901	5.9157	0.887785	1.902	0.08146	0.6535	No
PC(38:6)+H	677.681	147.877	806.224	170.037	1.454	0.17166	0.6539	No
PC(38:6e)+H	10.1134	4.11295	13.3205	4.8811	1.343	0.20414	0.6751	No
PC(39:0)+H	0.597456	0.137295	0.718307	0.130626	1.69	0.11676	0.6535	No
PC(39:1)+H	8.5807	1.91608	10.1398	1.37725	1.758	0.10423	0.6535	No
PC(39:2)+H	1.97614	0.708671	2.43601	0.400041	1.614	0.13247	0.6535	No
PC(39:2e)+H	23.7572	13.5749	26.9503	12.2054	0.726	0.48178	0.8684	No
PC(39:5)+H	2.04862	0.709855	2.31286	0.445006	0.9867	0.34329	0.7918	No
PC(39:6)+H	10.9031	4.55574	11.75	4.02127	0.4712	0.64591	0.9696	No
PC(40:0)+H	2.87307	0.600443	3.53558	0.507031	2.117	0.0558	0.6535	No
PC(40:0e)+H	0.517735	0.0882381	0.618471	0.134553	1.623	0.13059	0.6535	No
PC(40:1)+H	25.2426	5.47377	27.3848	5.06346	0.7827	0.44898	0.8661	No
PC(40:2)+H	25.4205	7.02353	32.9183	6.24922	2.086	0.05896	0.6535	No
PC(40:2e)+H	40.0006	22.9559	47.2713	23.1982	0.8186	0.42899	0.8644	No
PC(40:3e)+H	25.9861	6.94271	31.3673	5.03608	1.623	0.1305	0.6535	No
PC(40:4)+H	81.9036	18.4728	89.2941	22.0651	0.6676	0.51699	0.9015	No
PC(40:4e)+H	3.01932	0.873637	3.77335	0.842479	1.693	0.11626	0.6535	No
PC(40:5)+H	6.4133	1.66288	7.60371	1.71645	1.263	0.23053	0.6858	No
PC(40:5e)+H	0.521684	0.114759	0.571384	0.12271	0.7876	0.44624	0.8661	No
PC(40:6)+H	395.632	87.6896	455.545	100.547	1.146	0.27402	0.7199	No
PC(40:6e)+H	2.9952	0.718788	3.67528	0.767654	1.671	0.12052	0.6535	No
PC(40:7)+H	127.589	29.2657	149.877	34.5495	1.244	0.23717	0.6912	No
PC(40:7e)+H	2.64766	0.671973	3.10064	0.736305	1.157	0.26965	0.7199	No
PC(40:8)+H	23.2262	4.02059	25.9133	4.29911	1.201	0.2528	0.714	No
PC(40:8e)+H	1.51744	0.451779	1.88815	0.451795	1.518	0.15491	0.6535	No
PC(41:1)+H	8.31344	2.03865	10.58	2.47511	1.724	0.1103	0.6535	No
PC(41:2)+H	5.04799	1.3741	6.29835	0.754151	2.049	0.06293	0.6535	No
PC(41:4)+H	0.637012	0.181445	0.797171	0.142347	1.896	0.08225	0.6535	No
PC(41:6)+H	0.763168	0.181555	0.88351	0.224804	1.034	0.32146	0.7732	No
PC(42:0)+H	0.701153	0.119889	0.872887	0.190381	1.944	0.07577	0.6535	No
PC(42:1)+H	15.6343	3.60444	19.5543	5.30935	1.489	0.1622	0.6539	No
PC(42:10)+H	25.6949	3.92434	27.1828	5.36703	0.5534	0.59017	0.9389	No
PC(42:2)+H	12.4034	3.06784	14.516	1.90649	1.636	0.12786	0.6535	No
PC(42:4)+H	12.1055	2.75291	13.1932	2.18951	0.8831	0.39454	0.8282	No
PC(42:6)+H	2.18911	0.479845	2.55995	0.480809	1.409	0.18418	0.6633	No
PC(42:7)+H	9.72647	2.28958	11.4407	2.90621	1.156	0.27035	0.7199	No
PC(42:9)+H	2.35118	0.292451	2.45703	0.581261	0.2545	0.8034	>0.9999	No
PC(43:1)+H	1.55154	0.331679	1.94015	0.507557	1.576	0.14104	0.6535	No
PC(43:2)+H	0.951705	0.240385	1.23584	0.229334	2.164	0.05138	0.6535	No
PC(43:4)+H	0.530164	0.108893	0.633504	0.090024	2.019	0.0664	0.6535	No
PC(43:5)+H	0.857469	0.261571	1.01023	0.181881	1.403	0.18605	0.6633	No
PC(44:1)+H	1.72283	0.373609	2.10513	0.505013	1.492	0.16161	0.6539	No
PC(44:10)+H	4.51226	0.806386	4.79252	1.2604	0.4325	0.67308	0.9773	No
PC(44:12)+H	9.28086	2.05575	10.9926	3.16539	1.129	0.28086	0.7282	No
PC(44:2)+H	1.44193	0.343901	1.82477	0.38462	1.875	0.08528	0.6535	No
PC(44:3e)+H	0.71938	0.141498	0.789739	0.117107	0.9967	0.33859	0.786	No
PC(44:4)+H	0.952983	0.21264	1.13313	0.219848	1.56	0.14472	0.6535	No
PC(44:5)+H	1.6059	0.372587	2.07369	0.434517	2.128	0.05475	0.6535	No
PC(44:7)+H	0.641362	0.168678	0.716989	0.174401	0.7731	0.45444	0.8664	No
PC(44:8)+H	2.24873	0.523184	2.45055	0.460222	0.7863	0.44697	0.8661	No
PC(46:1)+H	0.214852	0.0517179	0.268726	0.0794462	1.377	0.19362	0.6676	No
PC(46:2)+H	0.218786	0.0447314	0.267247	0.0673054	1.458	0.17043	0.6539	No
PC(50:3)+H	0.172158	0.0238703	0.17108	0.0420322	0.2281	0.82344	>0.9999	No
PC(50:4)+H	1.40175	0.228999	1.39191	0.3047	0.1399	0.89109	>0.9999	No
PC(50:5)+H	0.372988	0.0670976	0.370368	0.0851381	0.1377	0.89279	>0.9999	No
PC(52:4)+H	7.80422	1.78949	8.58363	2.05363	0.7446	0.47084	0.8664	No
PC(52:5)+H	4.21143	0.696127	4.24466	0.880732	0.01945	0.9848	>0.9999	No
PC(52:6)+H	2.71998	0.449952	2.77241	0.484226	0.1945	0.84901	>0.9999	No
PC(52:7)+H	0.390167	0.0522611	0.41571	0.066343	0.7664	0.45828	0.8664	No
PC(54:4)+H	1.98986	0.439043	2.11429	0.531199	0.4496	0.66103	0.9717	No
PC(54:5)+H	8.01819	1.66317	8.92874	1.96842	0.9289	0.37123	0.8017	No
PC(54:6)+H	6.49807	1.20861	6.79849	2.2271	0.1118	0.91282	>0.9999	No
PC(56:5)+H	3.65882	0.959698	4.28019	0.854302	1.302	0.21719	0.6858	No
PC(56:6)+H	5.1364	1.12589	5.75126	1.88312	0.6098	0.55338	0.9153	No
PC(56:7)+H	3.49184	0.63931	3.70451	0.832358	0.4769	0.64199	0.9696	No
PC(58:6)+H	3.31079	0.948397	3.97429	1.00244	1.259	0.23188	0.6858	No
LPC(14:0)+H	0.298614	0.0685533	0.366856	0.10125	1.429	0.17848	0.6633	No
LPC(16:0)+H	362.251	126.975	544.011	177.265	2.309	0.03958	0.6535	No
LPC(16:2e)+H	2.99994	1.02322	4.41593	1.33368	2.301	0.04009	0.6535	No
LPC(17:0)+H	1.31488	0.627534	1.47882	0.270744	1.039	0.31927	0.7732	No
LPC(18:0)+H	86.6452	25.2357	104.738	23.5821	1.589	0.13809	0.6535	No
LPC(18:1)+H	75.6425	30.3873	105.086	32.6098	1.826	0.09277	0.6535	No
LPC(18:1e)+H	0.278613	0.0599728	0.352747	0.0730879	2.245	0.04437	0.6535	No
LPC(18:2)+H	1.00111	0.269708	1.03233	0.319338	0.1332	0.89621	>0.9999	No
LPC(18:2e)+H	0.705083	0.23001	0.916043	0.217027	1.987	0.07023	0.6535	No
LPC(19:0)+H	0.650035	0.274523	0.82587	0.206857	1.657	0.1235	0.6535	No
LPC(20:0)+H	1.74224	0.905796	2.46445	0.635096	2.129	0.05466	0.6535	No
LPC(20:1)+H	2.75147	0.781429	3.44658	0.851549	1.744	0.1067	0.6535	No
LPC(20:4)+H	16.4272	3.91289	18.824	3.62254	1.295	0.21963	0.6858	No
LPC(22:0)+H	1.21512	0.476694	1.64883	0.408906	2.034	0.06464	0.6535	No
LPC(22:6)+H	8.71312	2.20997	9.76282	1.71556	1.061	0.30957	0.7678	No
LPC(23:0)+H	0.445828	0.169089	0.638473	0.135716	2.341	0.03733	0.6535	No
LPC(24:0)+H	3.67608	1.21239	4.70175	1.2748	1.635	0.12805	0.6535	No
LPC(24:1)+H	0.405693	0.129807	0.568879	0.12157	2.375	0.03508	0.6535	No
PS(16:0_20:4)-H	1.84456	1.3587	1.48933	0.758157	0.3099	0.76197	>0.9999	No
PS(16:0_22:6)-H	5.34002	3.49972	4.51517	1.54583	0.2222	0.82792	>0.9999	No
PS(18:0_18:1)-H	95.4858	83.8833	80.1006	35.2503	0.08861	0.93086	>0.9999	No
PS(18:0_20:1)-H	12.079	10.9551	11.1221	5.72251	0.336	0.74266	>0.9999	No
PS(18:0_20:3)-H	5.55859	4.21699	4.79692	2.37635	0.1196	0.90675	>0.9999	No
PS(18:0_20:4)-H	101.418	85.1741	83.2103	40.0073	0.05453	0.95741	>0.9999	No
PS(18:0_22:4)-H	38.9744	30.1448	32.1736	16.9524	0.2077	0.83891	>0.9999	No
PS(18:0_22:5)-H	9.18297	6.38805	7.37032	3.75682	0.4575	0.65551	0.9717	No
PS(18:0_22:6)-H	290.851	213.067	240.524	101.781	0.1903	0.85224	>0.9999	No
PS(18:1_18:1)-H	92.1313	77.3983	71.7301	35.4672	0.2895	0.77715	>0.9999	No
PS(18:1_18:2)-H	0.395448	0.282348	0.295952	0.130019	0.661	0.52112	0.9047	No
PS(18:1_20:4)-H	4.55637	3.49475	3.59644	1.80352	0.3482	0.73375	>0.9999	No
PS(18:1_21:0)-H	2.0309	1.77775	1.83445	0.982314	0.2093	0.83776	>0.9999	No
PS(18:1_22:0)-H	7.254	6.13236	6.73643	3.18059	0.2671	0.79393	>0.9999	No
PS(18:1_22:1)-H	4.30077	3.80843	4.0058	1.93645	0.3608	0.72454	>0.9999	No
PS(18:1_22:6)-H	11.765	8.49946	9.64104	3.85195	0.255	0.80304	>0.9999	No
PS(18:1_23:0)-H	2.5955	2.11146	2.48016	1.14453	0.341	0.73899	>0.9999	No
PS(18:1_23:1)-H	1.43677	1.22971	1.27853	0.633906	0.1837	0.85733	>0.9999	No
PS(18:1_24:0)-H	3.94234	3.44541	3.78539	1.84643	0.3483	0.73363	>0.9999	No
PS(18:1_24:1)-H	3.21454	2.70416	2.90479	1.311	0.2442	0.81121	>0.9999	No
PS(18:3_22:6)-H	0.597284	0.433661	0.496901	0.150175	0.09176	0.9284	>0.9999	No
PS(19:0_22:6)-H	1.05806	0.762825	0.880905	0.399722	0.2334	0.81935	>0.9999	No
PS(20:2_22:6)-H	13.8915	10.366	11.2292	5.25249	0.2998	0.76946	>0.9999	No
PS(20:4_20:4)-H	0.670067	0.543601	0.548441	0.237366	0.07677	0.94007	>0.9999	No
PS(20:4_22:6)-H	2.11181	1.64423	1.69923	0.662453	0.1944	0.84914	>0.9999	No
PS(22:4_22:6)-H	16.1576	12.8144	12.7391	5.67937	0.2724	0.78996	>0.9999	No
PS(22:5_22:6)-H	1.21488	0.847994	1.0128	0.430085	0.272	0.79021	>0.9999	No
PS(22:6_22:6)-H	8.94653	7.00877	7.26298	3.21184	0.2132	0.83475	>0.9999	No
PS(37:0)-H	188.563	156.371	160.321	74.7031	0.01158	0.99095	>0.9999	No
PS(38:4e)-H	2.14931	1.77544	1.84843	0.795587	0.08199	0.936	>0.9999	No
PS(38:7e)-H	0.496919	0.33834	0.416798	0.205199	0.3163	0.75721	>0.9999	No
PS(40:3e)-H	0.103783	0.0906703	0.0814246	0.0335189	0.1023	0.92024	>0.9999	No
PS(40:4e)-H	1.94551	1.77066	1.61285	0.744164	0.08173	0.93621	>0.9999	No
PS(40:7e)-H	4.50969	3.14396	3.84192	2.13571	0.2875	0.77866	>0.9999	No
PS(41:4)-H	23.0926	16.8488	19.0081	8.30543	0.2033	0.84231	>0.9999	No
PS(43:6)-H	8.18811	6.41956	6.41752	2.77559	0.2859	0.77984	>0.9999	No
PG(16:0_14:0)-H	0.00157419	0.000412114	0.00176423	0.000314283	1.001	0.33664	0.786	No
PG(16:0_16:0)-H	0.08668	0.0256776	0.0954767	0.0168186	0.8721	0.40029	0.8282	No
PG(16:0_16:1)-H	0.00725438	0.00189541	0.00797853	0.00105675	1.043	0.31766	0.7732	No
PG(16:0_18:1)-H	1.45978	0.429548	1.64721	0.338033	0.9191	0.37612	0.8073	No
PG(16:0_22:6)-H	0.0332217	0.0125386	0.0353424	0.0101702	0.5191	0.61313	0.9639	No
PG(16:1_20:4)-H	0.003046	0.000739722	0.00324145	0.000563045	0.6347	0.53753	0.9093	No
PG(18:0_20:4)-H	1.51342	0.460079	1.6959	0.287467	0.9554	0.35822	0.7994	No
PG(18:1_18:1)-H	0.0533759	0.0123102	0.0591361	0.00579571	1.196	0.25486	0.714	No
PG(18:1_20:4)-H	0.050243	0.0120303	0.054721	0.00796046	0.8721	0.40025	0.8282	No
PG(18:1_22:6)-H	0.0262907	0.00614638	0.0285723	0.00495599	0.7894	0.44522	0.8661	No
PG(20:4_20:4)-H	0.028674	0.00894596	0.0312236	0.00572081	0.8039	0.43707	0.8644	No
PG(20:4_22:6)-H	0.0551091	0.0157264	0.0632453	0.0120909	1.1	0.29295	0.7493	No
PG(22:4_22:6)-H	0.0065048	0.00154458	0.00692072	0.00119846	0.6333	0.53844	0.9093	No
PG(22:6_22:6)-H	0.273214	0.0797399	0.288574	0.0562627	0.5447	0.59596	0.9443	No
PG(36:4)-H	0.157134	0.0392024	0.172698	0.0249394	0.9285	0.37145	0.8017	No
DG(16:0_18:1)+NH4	1.13833	0.275719	0.953079	0.324986	1.238	0.23947	0.6929	No
DG(18:0_18:0)+NH4	0.0647703	0.0171822	0.0578886	0.0196907	0.7572	0.46356	0.8664	No
DG(18:0_20:4)+NH4	7.37932	1.3855	6.77962	2.65383	0.8131	0.43197	0.8644	No
DG(18:0_22:4)+NH4	0.387126	0.126381	0.31588	0.157122	1.086	0.29884	0.7552	No
DG(18:0_22:6)+NH4	0.520832	0.146845	0.486339	0.172641	0.4861	0.63564	0.9696	No
DG(18:1_24:0)+NH4	0.155645	0.0588094	0.127334	0.0515184	0.9488	0.36146	0.7994	No
DG(18:1_24:1)+NH4	0.122134	0.0439627	0.0973559	0.0374623	1.065	0.308	0.7678	No
DG(20:1)+H	14.3038	10.6762	17.2613	9.6528	0.7165	0.48737	0.8684	No
TG(9:0_9:0_11:1)+H	167.79	63.4016	144.357	62.1263	0.7495	0.46797	0.8664	No
TG(12:0_14:0_14:0)+NH4	0.145298	0.10819	0.178342	0.109615	0.4843	0.63689	0.9696	No
TG(12:0e_6:0_20:4)+NH4	7.29095	1.40138	6.81732	2.71685	0.7132	0.48934	0.8684	No
TG(12:0e_6:0_22:4)+H	0.29074	0.0982563	0.237151	0.11044	1.036	0.32083	0.7732	No
TG(15:0_16:1_18:1)+NH4	0.281368	0.0784167	0.301422	0.0916361	0.3654	0.72115	>0.9999	No
TG(16:0_12:0_14:0)+NH4	0.15313	0.0735658	0.180028	0.0737499	0.6314	0.53961	0.9093	No
TG(16:0_14:0_14:0)+NH4	0.28048	0.0873007	0.293693	0.0839949	0.2849	0.7806	>0.9999	No
TG(16:0_14:0_16:0)+NH4	0.737033	0.186002	0.763634	0.221421	0.1913	0.8515	>0.9999	No
TG(16:0_14:0_16:1)+NH4	0.42304	0.110173	0.459763	0.132082	0.4483	0.66193	0.9717	No
TG(16:0_14:0_22:6)+NH4	0.329064	0.107883	0.321732	0.113228	0.1451	0.88704	>0.9999	No
TG(16:0_16:0_16:0)+NH4	3.82975	0.587224	3.74857	1.13795	0.4099	0.68911	0.9862	No
TG(16:0_16:0_16:1)+NH4	1.6653	0.391034	1.84833	0.60853	0.4894	0.63336	0.9696	No
TG(16:0_16:0_17:0)+NH4	0.458359	0.13046	0.439047	0.123529	0.2575	0.80116	>0.9999	No
TG(16:0_16:0_18:1)+NH4	10.7588	2.63968	10.5353	3.15084	0.2332	0.81954	>0.9999	No
TG(16:0_16:0_20:4)+NH4	1.29957	0.454215	1.5085	0.553032	0.7222	0.48402	0.8684	No
TG(16:0_16:0_22:6)+NH4	7.60425	2.07186	7.17029	2.28356	0.4274	0.67664	0.9789	No
TG(16:0_16:1_16:1)+NH4	0.660777	0.146323	0.791103	0.286193	0.7673	0.45776	0.8664	No
TG(16:0_16:1_18:1)+NH4	3.33572	0.846664	3.82226	1.37068	0.5865	0.56839	0.9265	No
TG(16:0_16:1_18:2)+NH4	0.953074	0.259851	1.17181	0.472845	0.7464	0.4698	0.8664	No
TG(16:0_16:1_22:6)+NH4	0.780613	0.23237	0.75526	0.255732	0.2405	0.81404	>0.9999	No
TG(16:0_17:0_18:1)+NH4	0.499133	0.11456	0.475272	0.141301	0.4047	0.69285	0.9881	No
TG(16:0_17:1_18:1)+NH4	0.411726	0.10355	0.436777	0.145634	0.2222	0.82786	>0.9999	No
TG(16:0_18:1_18:1)+NH4	11.1141	2.63661	11.6013	3.73349	0.1621	0.87395	>0.9999	No
TG(16:0_18:1_18:2)+NH4	4.86105	1.36221	5.46378	1.95031	0.5079	0.62075	0.9645	No
TG(16:0_18:1_20:4)+NH4	2.17415	0.542859	2.22956	0.78086	0.02235	0.98254	>0.9999	No
TG(16:0_18:1_22:0)+NH4	0.326497	0.0813377	0.358762	0.131603	0.3103	0.76166	>0.9999	No
TG(16:0_18:1_22:6)+NH4	10.7324	3.15679	9.84556	2.84264	0.5203	0.61233	0.9639	No
TG(16:0_18:1_24:1)+NH4	0.29033	0.0768134	0.310195	0.125476	0.1712	0.86689	>0.9999	No
TG(16:0_20:1_22:6)+NH4	2.26815	0.603926	2.0747	0.681878	0.6294	0.54086	0.9093	No
TG(16:0_20:4_20:4)+NH4	1.74946	0.582294	1.60385	0.474894	0.4192	0.68249	0.9803	No
TG(16:0_20:4_22:6)+NH4	2.701	0.851999	2.42223	0.711909	0.5896	0.5664	0.9265	No
TG(16:0_22:6_22:6)+NH4	3.83178	1.20248	3.4641	1.07447	0.5694	0.57956	0.9339	No
TG(16:0_9:0_11:1)+H	0.0667169	0.0825484	0.11169	0.096021	1.02	0.32786	0.7759	No
TG(18:0_16:0_16:0)+NH4	3.41478	0.482888	3.31389	0.915834	0.4772	0.64177	0.9696	No
TG(18:0_16:0_18:0)+NH4	1.25041	0.265406	1.17835	0.181771	0.4907	0.63248	0.9696	No
TG(18:0_16:0_18:1)+NH4	8.98804	1.99068	8.72281	2.80535	0.3567	0.72749	>0.9999	No
TG(18:0_18:0_18:1)+NH4	1.63589	0.333428	1.64525	0.609543	0.1895	0.8529	>0.9999	No
TG(18:0_18:1_18:1)+NH4	4.71248	1.18684	5.19182	1.90981	0.4491	0.66139	0.9717	No
TG(18:0_18:1_20:1)+NH4	0.784368	0.215169	0.85412	0.340907	0.3146	0.75843	>0.9999	No
TG(18:0_18:1_20:4)+NH4	1.42097	0.542554	1.39522	0.515515	0.09927	0.92257	>0.9999	No
TG(18:0_20:4_22:6)+NH4	3.31696	0.834695	2.88574	0.928143	1.019	0.32839	0.7759	No
TG(18:0_22:6_22:6)+NH4	0.760473	0.251603	0.650111	0.189395	0.7488	0.4684	0.8664	No
TG(18:1_12:0_14:0)+NH4	0.148479	0.045777	0.142629	0.0469358	0.2554	0.80277	>0.9999	No
TG(18:1_17:1_18:1)+NH4	0.223316	0.0591255	0.247	0.091676	0.4332	0.67257	0.9773	No
TG(18:1_18:1_18:1)+NH4	5.51601	1.20894	6.22761	2.0935	0.6308	0.54003	0.9093	No
TG(18:1_18:1_24:0)+NH4	0.1403	0.0346207	0.143616	0.0595937	0.0914	0.92868	>0.9999	No
TG(18:1_20:4_22:6)+NH4	0.993625	0.331391	0.862182	0.239651	0.7188	0.48603	0.8684	No
TG(18:1e_16:0_16:0)+NH4	0.178199	0.0509891	0.166693	0.0539048	0.4547	0.65747	0.9717	No

## Sheet: Supplementary Table 3
Targeted LC-MS/MS data for sphingolipids in hippocampus of WT or SphK2-/- mice
Lipid Species	Precursor (M+H)	Product Ion	WT (pmoles/mg tissue)		SphK2 -/- (pmoles/mg tissue)		P-Value	Q-Value	Significant?
			Mean	Standard Deviation	Mean	Standard Deviation
Cer_(d18:1/16:0)	538.6	264.3	19.1091	5.33274	20.5887	5.32481	0.528675	0.44983	No
Cer_(d18:1/18:0)	566.6	264.3	820.134	230.775	1198.53	321.916	0.012836	0.019795	Yes
Cer_(d18:1/18:1)	564.5	264.3	4.27271	1.43929	7.13096	2.10545	0.004331	0.006895	Yes
Cer_(d18:1/20:0)	594.6	264.3	91.6339	31.6536	94.135	19.7752	0.624264	0.496894	No
Cer_(d18:1/20:1)	592.6	264.3	5.6008	2.2165	7.57599	1.87776	0.037787	0.0504	No
Cer_(d18:1/22:0)	622.6	264.3	43.5388	18.842	44.9524	13.5921	0.615735	0.496894	No
Cer_(d18:1/22:1)	620.6	264.3	60.8185	26.2748	65.8764	11.9034	0.358174	0.346586	No
Cer_(d18:1/24:0)	650.7	264.3	29.5015	13.7821	28.6361	9.7613	0.894921	0.575623	No
Cer_(d18:1/24:1)	648.6	264.3	101.428	49.7117	116.127	29.3727	0.266596	0.286012	No
Cer_(d18:2/16:0)	536.5	262.3	2.4933	1.03976	5.53199	2.575	0.013644	0.020405	Yes
Cer_(d18:2/18:0)	564.5	262.3	118.792	40.0071	378.083	156.618	7.6e-05	0.000164	Yes
Cer_(d18:2/20:0)	592.6	262.3	12.8594	3.6528	28.9345	11.8178	0.000585	0.001069	Yes
Cer_(d18:2/22:0)	620.6	262.3	15.1608	8.91733	27.6031	13.0902	0.028015	0.039502	Yes
Cer_(d18:2/24:0)	648.6	262.3	4.41937	3.69553	9.0566	4.75349	0.026344	0.038238	Yes
Cer_(d18:2/24:1)	646.6	262.3	10.2849	3.6712	35.2565	13.9097	2.4e-05	7.9e-05	Yes
SM_(d18:1/16:0)	703.5	184 (264.3)	716.88	253.178	670.041	95.2701	0.898135	0.575623	No
SM_(d18:1/18:0)	731.6	184 (264.3)	8550.16	2894.6	8117.89	1838.25	0.875054	0.575623	No
SM_(d18:1/20:0)	759.6	184 (264.3)	928.458	368.654	790.05	212.188	0.412905	0.384469	No
SM_(d18:1/20:1)	757.6	184 (264.3)	69.3932	48.9327	92.6515	58.821	0.220992	0.253627	No
SM_(d18:1/22:0)	787.7	184 (264.3)	736.636	459.765	554.782	161.907	0.481749	0.426289	No
SM_(d18:1/22:1)	785.7	184 (264.3)	264.675	206.227	257.872	209.105	0.962755	0.601417	No
SM_(d18:1/24:0)	815.7	184 (264.3)	470.507	223.596	452.667	101.154	0.805453	0.569272	No
SM_(d18:1/24:1)	813.7	184 (264.3)	2462.22	913.569	2409.25	446.788	0.830548	0.569272	No
SM_(d18:2/16:0)	701.6	184 (262.3)	39.9938	18.0076	80.9419	24.5008	0.000763	0.001298	Yes
SM_(d18:2/18:0)	729.6	184 (262.3)	2095.35	626.855	4714.52	1462.91	6.9e-05	0.000154	Yes
HexCer_(d18:1/16:0)	700.6	264.3	20.284	9.11479	19.6819	3.80342	0.775488	0.569272	No
HexCer_(d18:1/18:0)	728.6	264.3	454.347	195.671	538.768	110.828	0.161096	0.189288	No
HexCer_(d18:1/18:1)	726.7	264.3	89.8246	35.734	98.2987	23.1443	0.373799	0.35475	No
HexCer_(d18:1/18:0)-OH	744.7	264.3	306.936	161.44	422.519	89.4686	0.049796	0.063012	No
HexCer_(d18:1/18:1)-OH	742.7	264.3	1.37473	0.630928	1.75394	0.508788	0.094795	0.114101	No
HexCer_(d18:1/20:0)	756.6	264.3	194.641	94.7643	216.329	52.8127	0.321546	0.323843	No
HexCer_(d18:1/20:1)	754.6	264.3	32.6528	13.8647	34.0235	8.66494	0.559576	0.468052	No
HexCer_(d18:1/20:0)-OH	772.7	264.3	411.364	234.921	598.275	136.461	0.044887	0.058294	No
HexCer_(d18:1/20:1)-OH	770.7	264.3	12.4439	5.24732	17.1557	3.36944	0.028858	0.03956	Yes
HexCer_(d18:1/22:0)	784.7	264.3	1062.25	493.456	1033.81	251.644	0.793466	0.569272	No
HexCer_(d18:1/22:1)	782.7	264.3	781.514	325.659	830.554	178.73	0.45127	0.412411	No
HexCer_(d18:1/22:0)-OH	800.7	264.3	3603.3	1986.02	4096.61	926.725	0.25548	0.280177	No
HexCer_(d18:1/22:1)-OH	798.7	264.3	278.197	143.829	356.32	84.2845	0.087765	0.10828	No
HexCer_(d18:1/24:0)	812.7	264.3	1929.77	866.965	1739.51	456.98	0.826475	0.569272	No
HexCer_(d18:1/24:1)	810.7	264.3	6353.99	2416.02	5885.78	1504.99	0.804078	0.569272	No
HexCer_(d18:1/24:0)-OH	828.8	264.3	2908.42	1638.51	3203.02	713.581	0.295004	0.309453	No
HexCer_(d18:1/24:1)-OH	826.7	264.3	2305.23	1080.96	2389.29	568.614	0.51749	0.448038	No
HexCer_(d18:2/16:0)	698.6	262.3	0.528527	0.369149	1.71348	0.538876	6e-05	0.000148	Yes
HexCer_(d18:2/18:0)	726.6	262.3	19.2163	6.42666	56.8044	18.6262	5e-06	2.6e-05	Yes
HexCer_(d18:2/18:1)	724.7	262.3	2.33696	0.903789	6.04424	2.77296	0.000654	0.001153	Yes
HexCer_(d18:2/18:0)-OH	742.7	262.3	8.1096	2.96532	26.9055	10.1455	4e-06	2.6e-05	Yes
HexCer_(d18:2/20:0)	754.6	262.3	17.3456	6.22185	68.0334	24.7476	<0.000001	2.2e-05	Yes
HexCer_(d18:2/20:1)	752.6	262.3	3.85272	1.77098	13.5646	6.34889	7e-06	3e-05	Yes
HexCer_(d18:2/20:0)-OH	770.7	262.3	34.4769	14.526	181.85	78.5463	<0.000001	2.2e-05	Yes
HexCer_(d18:2/22:0)	782.7	262.3	61.0838	22.0465	208.241	70.7303	2e-06	2.6e-05	Yes
HexCer_(d18:2/22:1)	780.6	262.3	23.2589	8.14924	71.8711	25.1511	4e-06	2.6e-05	Yes
HexCer_(d18:2/22:0)-OH	798.7	262.3	223.171	95.7788	852.166	325.988	3e-06	2.6e-05	Yes
HexCer_(d18:2/22:1)-OH	796.7	262.3	5.06269	2.13654	22.9696	10.1655	5e-06	2.6e-05	Yes
HexCer_(d18:2/24:0)	810.7	262.3	78.5622	31.4712	220.835	71.495	2.7e-05	8.2e-05	Yes
HexCer_(d18:2/24:1)	808.7	262.3	239.127	77.2682	715.175	242.588	4e-06	2.6e-05	Yes
HexCer_(d18:2/24:0)-OH	826.7	262.3	114.423	46.3811	347.302	124.021	1.6e-05	6.3e-05	Yes
HexCer_(d18:2/24:1)-OH	824.7	262.3	3.43809	2.1039	11.8927	4.52682	1.7e-05	6.3e-05	Yes
ST_(d18:1/18:0)	808.6	264.3	828.51	328.298	775.315	162.981	0.978323	0.603503	No
ST_(d18:1/20:0)	836.7	264.3	76.9808	41.3367	72.1071	27.2542	0.91364	0.578053	No
ST_(d18:1/20:1)	834.7	264.3	17.1913	6.63415	17.3809	5.96972	0.888697	0.575623	No
ST_(d18:1/20:0)-OH	852.6	264.3	58.31	27.2856	59.7807	17.5421	0.636006	0.498205	No
ST_(d18:1/22:0)	864.7	264.3	924.009	312.602	853.805	221.959	0.742647	0.563841	No
ST_(d18:1/22:1)	862.7	264.3	258.701	100.887	220.817	75.7818	0.483733	0.426289	No
ST_(d18:1/22:0)-OH	880.6	264.3	973.268	379.62	981.838	237.31	0.714572	0.551002	No
ST_(d18:1/22:1)-OH	878.6	264.3	39.8286	14.1205	45.9268	15.5204	0.356064	0.346586	No
ST_(d18:1/24:0)	892.7	264.3	2942.26	1094.66	2596.33	658.145	0.609934	0.496894	No
ST_(d18:1/24:1)	890.7	264.3	8367.7	2635.49	7060.74	1953.76	0.300988	0.309453	No
ST_(d18:1/24:0)-OH	908.7	264.3	1558.91	557.328	1536.25	353.891	0.853219	0.575623	No
ST_(d18:1/24:1)-OH	906.7	264.3	659.363	231.465	617.531	169.815	0.815329	0.569272	No
ST_(d18:2/24:0)-OH	906.7	262.3	55.5123	17.5719	142.798	58.9351	6.8e-05	0.000154	Yes
ST_(d18:2/24:1)-OH	904.7	262.3	23.865	11.9811	67.5664	22.3291	5.4e-05	0.00014	Yes
ST_(d18:2/22:0)	862.7	262.3	87.6924	27.5931	230.201	80.2047	1.8e-05	6.3e-05	Yes
ST_(d18:2/22:1)	860.7	262.3	11.0551	5.41678	25.3848	7.32507	0.000289	0.000571	Yes
ST_(d18:2/24:0)	890.7	262.3	179.98	55.8682	406.277	125.879	9.1e-05	0.000188	Yes
ST_(d18:2/24:1)	888.7	262.3	282.888	88.9324	673.553	219.621	3.9e-05	0.000107	Yes
Sph (d18:1)	300.3	264.3	30.5745	9.12934	60.4071	18.5515	0.000404	0.000766	Yes
Sph (d18:2)	298.3	262.3	4.49476	1.5407	22.4458	9.55152	4e-06	2.6e-05	Yes
S1P (d18:1)	380.3	264.3	19.5807	6.89144	5.56431	6.40964	3.4e-05	9.8e-05	Yes
S1P (d18:2)	378.3	262.3	1.05078	0.438242	0.540385	0.268202	0.00333	0.005478	Yes

## Sheet: Supplementary Table 4
Targeted LC-MS/MS data for sphingolipids in liver of WT or SphK2-/- mice
Lipid Species	Precursor (M+H)	Product Ion	WT (pmoles/mg tissue)		SphK2 -/- (pmoles/mg tissue)		P-Value	Q-Value	Significant?
			Mean	Standard Deviation	Mean	Standard Deviation
Cer_(d18:1/16:0)	538.6	264.3	88.5075	21.8575	274.522	88.1275	0.00014	0.000863	Yes
Cer_(d18:1/16:1)	536.5	264.3	5.91584	2.08641	6.39386	2.25211	0.741881	0.567895	No
Cer_(d18:1/18:0)	566.6	264.3	15.0417	6.95271	19.0781	3.31375	0.176565	0.187074	No
Cer_(d18:1/18:1)	564.5	264.3	2.84536	1.8609	3.64941	1.85987	0.402449	0.350131	No
Cer_(d18:1/20:0)	594.6	264.3	42.5601	20.4399	147.385	83.9971	0.002744	0.009283	Yes
Cer_(d18:1/22:0)	622.6	264.3	377.244	165.755	1537.77	1398.6	0.008224	0.015652	Yes
Cer_(d18:1/22:1)	620.6	264.3	251.704	110.676	1914.94	991.09	8.5e-05	0.000859	Yes
Cer_(d18:1/24:0)	650.7	264.3	130.531	37.5988	449.518	409.228	0.015405	0.02606	Yes
Cer_(d18:1/24:1)	648.6	264.3	1373.19	363.836	6307.16	3341.86	3.7e-05	0.000859	Yes
Cer_(d18:2/16:0)	536.5	262.3	3.02761	1.69725	19.7843	21.4439	0.004032	0.010232	Yes
Cer_(d18:2/18:0)	564.5	262.3	0.726332	0.687807	4.52388	3.24597	0.006723	0.013648	Yes
Cer_(d18:2/20:0)	592.6	262.3	8.84393	4.61943	86.8194	77.2821	0.000484	0.002107	Yes
Cer_(d18:2/22:0)	620.6	262.3	165.436	83.461	1176.16	1069.64	0.001394	0.005306	Yes
Cer_(d18:2/22:1)	618.6	262.3	23.6711	13.2505	331.206	260.755	0.000142	0.000863	Yes
Cer_(d18:2/24:0)	648.6	262.3	85.1779	38.1187	478.658	316.83	0.000346	0.001755	Yes
Cer_(d18:2/24:1)	646.6	262.3	209.475	58.7509	2035.69	1589.77	5.8e-05	0.000859	Yes
SM_(d18:1/16:0)	703.5	184 (264.3)	1717.3	496.073	1254.47	530.875	0.159327	0.186597	No
SM_(d18:1/18:0)	731.6	184 (264.3)	178.689	72.6108	71.5404	29.5116	0.003651	0.010106	Yes
SM_(d18:1/18:1)	729.6	184 (264.3)	15.3451	5.03443	11.9981	6.26784	0.264817	0.244354	No
SM_(d18:1/20:0)	759.6	184 (264.3)	264.705	98.958	135.724	83.7208	0.016552	0.026528	Yes
SM_(d18:1/20:1)	757.6	184 (264.3)	27.8148	11.3519	27.3067	13.5522	0.770701	0.567895	No
SM_(d18:1/22:0)	787.7	184 (264.3)	1572.95	657.469	784.713	665.976	0.033336	0.048337	Yes
SM_(d18:1/22:1)	785.7	184 (264.3)	545.001	216.264	590.522	384.068	0.913271	0.591683	No
SM_(d18:1/24:0)	815.7	184 (264.3)	409.234	195.694	209.683	232.212	0.051189	0.062348	No
SM_(d18:1/24:1)	813.7	184 (264.3)	2846.62	735.101	2374.76	1862.03	0.261279	0.244354	No
SM_(d18:2/16:0)	701.6	184 (262.3)	50.6368	19.1496	57.5786	29.2461	0.884029	0.591351	No
SM_(d18:2/22:0)	785.7	184 (262.3)	262.609	115.008	354.711	285.348	0.801544	0.567895	No
HexCer_(d18:1/16:0)	700.6	264.3	82.8917	31.7268	70.4607	32.1564	0.467739	0.395629	No
HexCer_(d18:1/18:0)	728.6	264.3	18.8314	9.038	7.34002	2.76994	0.010708	0.01918	Yes
HexCer_(d18:1/20:0)	756.6	264.3	69.3335	50.5208	60.7884	44.6463	0.832796	0.576333	No
HexCer_(d18:1/22:0)	784.7	264.3	588.055	375.869	623.351	654.81	0.801953	0.567895	No
HexCer_(d18:1/22:1)	782.7	264.3	103.094	86.319	154.862	79.3527	0.184701	0.187471	No
HexCer_(d18:1/24:0)	812.7	264.3	169.855	93.7255	189.414	243.004	0.6363	0.509877	No
HexCer_(d18:1/24:1)	810.7	264.3	486.333	193.097	504.868	312.805	0.97097	0.615959	No
HexCer_(d18:1/24:0)-OH	828.8	264.3	5.9796	10.3092	1.02778	0.870495	0.523572	0.430886	No
HexCer_(d18:1/24:1)-OH	826.7	264.3	5.413	7.10854	1.66382	1.10452	0.349471	0.312982	No
HexCer_(d18:2/16:0)	698.6	262.3	0.865636	0.625502	2.23137	1.47538	0.171702	0.187074	No
HexCer_(d18:2/20:0)	754.6	262.3	0.679867	0.602675	1.78357	1.37636	0.241502	0.237217	No
HexCer_(d18:2/22:0)	782.7	262.3	17.2342	14.4388	39.2501	20.3098	0.036159	0.050047	No
HexCer_(d18:2/22:1)	780.6	262.3	0.820377	1.22077	3.46308	3.36664	0.042212	0.053557	No
HexCer_(d18:2/24:0)	810.7	262.3	4.97109	2.60409	10.1776	5.23898	0.038603	0.051107	No
HexCer_(d18:2/24:1)	808.7	262.3	9.35024	5.52765	29.2577	13.3529	0.00321	0.009776	Yes
ST_(d18:1/24:0)	892.7	264.3	6.87012	9.49553	1.53717	1.36789	0.178166	0.187074	No
ST_(d18:1/24:1)	890.7	264.3	24.3442	41.9342	6.89445	2.4981	0.893338	0.591351	No
Sph_(d18:1)	300.3	264.3	43.8736	12.411	135.32	70.7934	0.006152	0.013381	Yes
Sph_(d18:2)	298.3	262.3	0.860551	0.856662	8.98069	3.86889	0.00592	0.013381	Yes
S1P (d18:1)	380.3	264.3	4.85587	1.35145	2.53347	1.35625	0.035063	0.048337	Yes
S1P (d18:2)	378.3	262.3	0.195749	0.071798	0.206888	0.123928	0.785581	0.567895	No
